# Supplementary material for: A synthetic Longitudinal Study dataset for England and Wales
Source: Data Brief. 2016 Aug 26;9:85–9. doi: 10.1016/j.dib.2016.08.036 (PMC5021767; doi:10.1016/j.dib.2016.08.036)
Supplement: Supplementary file 2 — Supplementary material [file mmc2.zip]

Archive with 2 entries (2 files):
- SYLLS_Synthetic_LS_Spine_Final_b.xlsx
- ScriptForLSSpineData.R
