# Supplementary material for: A synthetic Longitudinal Study dataset for England and Wales
Source: Data Brief. 2016 Aug 26;9:85–9. doi: 10.1016/j.dib.2016.08.036 (PMC5021767; doi:10.1016/j.dib.2016.08.036)
Supplement: Supplementary file 2 — Supplementary material [file mmc2.zip › SYLLS_Synthetic_LS_Spine_Final_b.xlsx]

## Sheet: SyntheticVariables
Variable	Description	Values	Value Description
SynAge10YrGrp	Re-estimation of the original 2011 broad age group variable into new groups consisting of 10 years. Re-estimation was carried out using single year of age data by government office region from the 2011 Census.	0	Age 0 - 9
		1	Age 10 - 19
		2	Age 20 - 29
		3	Age 30 - 39
		4	Age 40 - 49
		5	Age 50 - 59
		6	Age 60 - 69
		7	Age 70 - 79
		8	Age 80 - 89
		9	Age 90 +
SynAge2001	10 Year age group in 2001	0	Age 0 - 9
		1	Age 10 - 19
		2	Age 20 - 29
		3	Age 30 - 39
		4	Age 40 - 49
		5	Age 50 - 59
		6	Age 60 - 69
		7	Age 70 - 79
		8	Age 80 - 89
		9	Age 90 +
		-7	No Age (as individual not alive in 2001)
SynReligionBinary2011	Re-classification of 2011 religion variables into Religious (Religion) and Non-Religious (No Religion)	1	No Religion
		2	Religion
SynReligionTernary2011	Re-classification of 2011 religion variables into Religious (Same Religion as in 2001), Religious (New or different religion to 2001) and Non-Religious (No Religion)	1	No Religion
		2	Same Religion
		3	Different Religion
SynReligion2001	Whether religious or not in 2001	1	No Religion
		2	Religion
		-9	Missing Data - born between 2001 and 2011
SynHealth2001	Health in 2001	1	Very Good Health
		2	Fair Health
		3	Bad Health
		-7	Missing Data - born between 2001 and 2011
		-9	Missing Data - Transitional probability unavailable
SynMarital2001	Marital Status in 2001	1	Single (never married or never registered a same-sex civil partnership)
		2	Married or in a registered same-sex civil partnership
		3	Separated but still legally married or separated but still legally in a same-sex civil partnership
		4	Divorced or formerly in a same-sex civil partnership which is now legally dissolved
		5	Widowed or surviving partner from a same-sex civil partnership
		-7	Missing Data - born between 2001 and 2011
SynSocial2001	Approximate Social Grade in 2001	1	AB – Upper Middle Class and Middle Class, Higher & intermediate managerial, administrative, professional occupations
		2	C1 – Lower Middle Class; Supervisory or clerical and junior managerial, administrative or professional
		3	C2 – Skilled Working Class; Skilled manual workers
		4	DE – Working Class and non-working; Semi and unskilled manual workers, casual or lowest grade workers, pensioners, and others who depend on the welfare state for their income
		-7	Missing Data - born between 2001 and 2011
SynBirths2001_to_2011	Number of live births to mothers between 2001 and 2011	0	No births
		1	Given birth to 1 child
		2	Given birth to 2 children
		3	Given birth to 3 or more children
SynAliveOrDead2011	Estimated living or dead in 2011	1	Alive in 2011
		2	Dead in 2011
		-7	Missing Data - Probably Alive 2011 but unable to estimate due to being born between 2001 and 2011
		-9	Missing Data - Transitional probability unavailable

## Sheet: SYLLS_Synthetic_LS_Spine_Final
Person.ID	Region	Residence.Type	Family.Composition	Population.Base	Sex	Age	Marital.Status	Student	Country.of.Birth	Health	Ethnic.Group	Religion	Economic.Activity	Occupation	Industry	Hours.worked.per.week	Approximated.Social.Grade	SynAge10YrGrp	SynAge2001	SynReligionBinary2011	SynReligionTernary2011	SynReligion2001	SynHealth2001	SynMarital2001	SynSocial2001	SynBirths2001_to_2011	SynAliveOrDead2011
7394483	E12000001	H	1	1	1	4	1	2	1	2	1	2	1	2	6	3	1	3	2	2	2	2	1	1	4	0	1
7394484	E12000001	H	5	1	1	1	1	2	1	1	1	2	-9	-9	-9	-9	-9	0	-7	2	-7	-9	-7	-7	-7	0	-7
7394485	E12000001	H	2	1	1	2	1	1	1	3	1	2	6	-9	-9	-9	2	1	0	2	2	2	2	1	3	0	1
7394486	E12000001	H	1	1	1	3	1	2	1	4	1	2	8	9	3	-9	4	2	1	2	2	2	1	1	4	0	1
7394487	E12000001	H	2	1	1	2	1	1	1	1	1	1	4	-9	-9	-9	2	1	0	1	1	1	1	1	4	0	1
7394488	E12000001	H	1	1	2	5	4	2	1	2	1	2	1	3	9	3	2	4	3	2	2	2	1	4	1	3	1
7394489	E12000001	H	5	1	2	5	3	2	1	3	1	2	1	7	4	2	4	4	3	2	2	2	1	2	4	0	1
7394490	E12000001	H	3	1	1	1	1	1	1	1	1	1	-9	-9	-9	-9	-9	0	-7	1	-7	-9	-7	-7	-7	0	-7
7394491	E12000001	H	3	1	2	4	1	2	1	2	1	2	1	7	11	2	2	3	2	2	2	2	1	1	2	0	1
7394492	E12000001	H	1	1	2	6	4	2	1	2	1	2	1	9	5	2	4	5	4	2	2	2	1	4	4	0	1
7394493	E12000001	H	2	1	2	4	2	2	1	2	1	2	1	7	4	2	4	3	2	2	2	2	3	1	2	2	1
7394494	E12000001	H	5	1	2	2	1	1	1	2	1	2	6	-9	-9	-9	2	1	0	2	2	2	1	1	4	0	1
7394495	E12000001	H	2	1	1	6	2	2	1	3	1	2	9	8	2	-9	4	5	4	2	2	2	3	2	3	0	1
7394496	E12000001	H	2	1	2	4	2	2	2	2	3	2	1	2	11	2	2	3	2	2	2	1	2	1	2	0	1
7394497	E12000001	H	5	1	2	1	1	2	1	1	1	1	-9	-9	-9	-9	-9	0	-7	1	-7	-9	-7	-7	-7	0	-7
7394498	E12000001	H	2	1	1	3	2	2	1	1	1	1	1	7	8	3	4	2	1	1	1	2	1	1	4	0	1
7394499	E12000001	H	2	1	2	4	2	2	1	2	1	2	1	6	10	3	3	3	2	2	2	2	1	2	3	3	1
7394500	E12000001	H	2	1	2	5	2	2	1	2	1	2	1	4	9	3	2	4	3	2	2	2	2	2	2	0	1
7394501	E12000001	H	2	1	2	7	2	2	1	2	1	2	5	2	10	-9	2	6	5	2	2	2	2	2	4	0	1
7394502	E12000001	H	5	1	2	2	1	2	1	3	1	1	7	-9	-9	-9	4	1	0	1	1	2	1	1	4	0	1
7394503	E12000001	H	5	1	2	4	1	2	1	3	1	1	1	6	11	2	4	3	2	1	1	1	2	1	4	0	1
7394504	E12000001	H	2	1	2	6	2	2	1	1	1	2	1	7	4	1	4	5	4	2	2	2	1	2	2	0	1
7394505	E12000001	H	5	1	2	2	1	2	1	2	1	1	1	7	2	2	2	1	0	1	1	2	1	1	4	0	1
7394506	E12000001	H	1	1	1	3	1	2	1	4	1	1	1	8	2	3	3	2	1	1	1	2	3	1	4	0	1
7394507	E12000001	H	3	1	1	4	1	2	1	3	1	1	8	-9	-9	-9	4	3	2	1	1	1	1	1	2	0	1
7394508	E12000001	H	5	1	2	2	1	2	1	1	1	1	1	6	11	3	4	1	0	1	1	1	2	1	4	0	1
7394509	E12000001	H	2	1	1	5	4	2	1	2	1	2	1	3	11	4	2	4	3	2	2	2	1	4	2	0	1
7394510	E12000001	H	1	1	1	3	1	2	1	3	1	8	1	8	2	3	4	2	1	2	2	2	3	1	4	0	1
7394511	E12000001	H	1	1	2	3	1	2	1	2	1	2	7	6	10	-9	4	2	1	2	2	2	1	1	4	0	1
7394512	E12000001	H	4	1	1	3	1	2	1	3	1	1	3	9	8	-9	4	2	1	1	1	2	2	1	4	0	1
7394513	E12000001	H	3	1	1	3	1	2	1	2	1	9	1	8	8	3	3	2	1	2	2	2	1	1	2	0	1
7394514	E12000001	H	3	1	2	3	1	2	1	3	1	2	8	9	8	-9	4	2	1	2	2	2	1	1	4	1	1
7394515	E12000001	H	3	1	1	3	4	2	1	2	1	1	1	7	4	3	4	2	1	1	1	2	1	1	1	0	1
7394516	E12000001	H	2	1	1	4	2	2	1	1	1	2	1	8	10	3	4	3	2	2	2	2	1	1	4	0	1
7394517	E12000001	H	6	1	2	2	1	2	2	1	1	2	1	8	12	3	4	1	0	2	2	2	1	1	4	0	1
7394518	E12000001	H	1	1	1	6	4	2	1	1	1	9	9	4	9	-9	2	5	4	2	2	1	1	2	3	0	1
7394519	E12000001	H	3	1	2	1	1	1	1	1	1	1	-9	-9	-9	-9	-9	0	-7	1	-7	-9	-7	-7	-7	0	-7
7394520	E12000001	H	1	1	2	6	1	2	1	2	1	1	1	4	11	3	2	5	4	1	1	1	1	1	2	0	1
7394521	E12000001	H	5	1	2	1	1	1	1	1	1	2	-9	-9	-9	-9	-9	0	-7	2	-7	-9	-7	-7	-7	0	-7
7394522	E12000001	H	5	1	1	1	1	1	1	1	1	1	-9	-9	-9	-9	-9	0	-7	1	-7	-9	-7	-7	-7	0	-7
7394523	E12000001	H	2	1	1	4	1	2	1	1	1	2	1	8	6	4	3	3	2	2	2	2	1	1	2	0	1
7394524	E12000001	H	1	1	1	3	1	2	1	2	1	2	3	9	2	-9	4	2	1	2	2	2	1	1	2	0	1
7394525	E12000001	H	3	1	1	2	5	1	1	1	1	1	4	5	5	-9	2	1	0	1	1	1	1	1	4	0	1
7394526	E12000001	H	1	1	1	4	1	2	1	1	1	1	3	4	2	-9	2	3	2	1	1	1	1	1	4	0	1
7394527	E12000001	H	1	1	1	3	1	2	1	3	1	1	3	-9	-9	-9	4	2	1	1	1	1	1	1	4	0	1
7394528	E12000001	H	2	1	1	1	1	1	1	2	1	2	-9	-9	-9	-9	-9	0	-7	2	-7	-9	-7	-7	-7	0	-7
7394529	E12000001	H	3	1	2	1	1	1	1	2	1	1	-9	-9	-9	-9	-9	0	-7	1	-7	-9	-7	-7	-7	0	-7
7394530	E12000001	H	1	1	2	6	4	2	1	3	1	2	5	4	6	-9	2	5	4	2	2	2	1	2	2	0	1
7394531	E12000001	H	3	1	2	1	1	2	1	1	1	1	-9	-9	-9	-9	-9	0	-7	1	-7	-9	-7	-7	-7	0	-7
7394532	E12000001	H	3	1	2	5	4	2	1	2	1	9	1	6	11	3	4	4	3	2	2	2	1	2	2	0	1
7394533	E12000001	H	1	1	1	6	4	2	2	2	5	1	1	7	7	3	2	5	4	1	1	2	1	4	1	0	1
7394534	E12000001	H	5	1	2	4	1	2	1	2	1	1	1	9	5	2	4	3	2	1	1	1	1	1	4	2	1
7394535	E12000001	H	2	1	2	5	2	2	1	3	1	2	1	7	4	2	4	4	3	2	2	2	2	2	3	0	1
7394536	E12000001	H	5	1	2	6	3	2	1	2	1	1	1	9	10	1	4	5	4	1	1	1	1	3	4	0	1
7394537	E12000001	H	1	1	1	3	1	2	1	2	1	1	3	8	2	-9	3	2	1	1	1	2	1	1	4	0	1
7394538	E12000001	H	2	1	2	3	2	2	1	1	1	2	1	6	12	3	2	2	1	2	2	1	2	1	2	0	1
7394539	E12000001	H	5	1	2	2	1	2	1	2	1	1	7	6	5	-9	4	1	0	1	1	2	2	1	3	0	1
7394540	E12000001	H	1	1	2	8	5	2	1	3	1	2	5	9	2	-9	4	7	6	2	2	2	1	2	4	0	1
7394541	E12000001	H	1	1	2	5	4	2	1	4	1	2	8	8	2	-9	4	4	3	2	2	2	2	4	1	0	1
7394542	E12000001	H	1	1	2	8	4	2	1	3	1	2	5	-9	-9	-9	4	7	6	2	2	2	3	4	1	0	1
7394543	E12000001	H	1	1	1	5	1	2	1	3	1	2	8	-9	-9	-9	4	4	3	2	2	2	2	1	4	0	1
7394544	E12000001	H	5	1	1	1	1	1	1	1	1	2	-9	-9	-9	-9	-9	0	-7	2	-7	-9	-7	-7	-7	0	-7
7394545	E12000001	H	5	1	1	1	1	2	1	1	1	1	-9	-9	-9	-9	-9	0	-7	1	-7	-9	-7	-7	-7	0	-7
7394546	E12000001	H	5	1	1	2	1	1	1	1	1	2	6	8	5	-9	2	1	0	2	2	2	1	1	4	0	1
7394547	E12000001	H	1	1	1	4	4	2	1	1	1	2	1	1	9	3	1	3	2	2	2	2	1	2	2	0	1
7394548	E12000001	H	2	1	2	7	2	2	1	2	1	2	5	9	5	-9	3	6	5	2	2	2	1	2	2	0	1
7394549	E12000001	H	2	1	1	6	2	2	1	1	1	2	1	9	4	3	4	5	4	2	2	2	1	2	4	0	1
7394550	E12000001	H	3	1	2	1	1	1	1	1	1	1	-9	-9	-9	-9	-9	0	-7	1	-7	-9	-7	-7	-7	0	-7
7394551	E12000001	H	2	1	2	7	2	2	1	1	1	2	5	5	10	-9	2	6	5	2	2	2	1	4	2	0	1
7394552	E12000001	H	6	1	2	5	1	2	1	2	1	2	1	9	8	2	4	4	3	2	2	2	1	1	3	0	1
7394553	E12000001	H	3	1	2	3	1	2	1	2	1	2	7	-9	-9	-9	4	2	1	2	2	1	1	1	4	1	1
7394554	E12000001	H	2	1	2	1	1	1	1	1	1	1	-9	-9	-9	-9	-9	0	-7	1	-7	-9	-7	-7	-7	0	-7
7394555	E12000001	H	2	1	2	5	2	2	1	2	1	2	1	7	4	2	4	4	3	2	2	2	1	2	4	0	1
7394556	E12000001	H	3	1	2	3	5	2	1	3	1	2	3	9	5	-9	4	2	1	2	2	2	1	1	2	0	1
7394557	E12000001	H	3	1	1	4	1	2	1	2	1	2	3	9	9	-9	4	3	2	2	2	2	1	1	4	0	1
7394558	E12000001	H	3	1	1	1	1	1	1	1	1	2	-9	-9	-9	-9	-9	0	-7	2	-7	-9	-7	-7	-7	0	-7
7394559	E12000001	H	3	1	1	1	1	2	1	1	1	1	-9	-9	-9	-9	-9	0	-7	1	-7	-9	-7	-7	-7	0	-7
7394560	E12000001	H	2	1	2	1	1	1	1	1	1	2	-9	-9	-9	-9	-9	0	-7	2	-7	-9	-7	-7	-7	0	-7
7394561	E12000001	H	1	1	2	6	4	2	1	4	1	2	8	9	11	-9	4	5	4	2	2	2	2	4	4	0	1
7394562	E12000001	H	2	1	1	2	1	2	1	1	1	9	1	6	11	2	3	1	0	2	2	2	1	1	2	0	1
7394563	E12000001	H	5	1	1	1	1	1	1	1	1	1	-9	-9	-9	-9	-9	0	-7	1	-7	-9	-7	-7	-7	0	-7
7394564	E12000001	H	1	1	1	3	1	2	1	1	1	1	1	2	11	4	1	2	1	1	1	2	2	1	2	0	1
7394565	E12000001	H	5	1	2	1	1	1	1	1	1	1	-9	-9	-9	-9	-9	0	-7	1	-7	-9	-7	-7	-7	0	-7
7394566	E12000001	H	5	1	1	1	1	1	1	1	1	1	-9	-9	-9	-9	-9	0	-7	1	-7	-9	-7	-7	-7	0	-7
7394567	E12000001	H	2	1	1	1	1	1	1	1	1	2	-9	-9	-9	-9	-9	0	-7	2	-7	-9	-7	-7	-7	0	-7
7394568	E12000001	H	-9	2	1	1	1	1	-9	-9	-9	-9	-9	-9	-9	-9	-9	0	-7	-9	-7	-9	-7	-7	-7	0	-7
7394569	E12000001	H	2	1	1	4	2	2	1	1	1	2	1	8	4	3	4	3	2	2	2	1	1	1	4	0	1
7394570	E12000001	H	3	1	1	4	1	2	1	1	1	1	1	3	8	3	2	3	2	1	1	2	1	1	1	0	1
7394571	E12000001	H	2	1	1	3	2	2	1	1	1	2	1	3	9	3	1	2	1	2	2	2	1	1	4	0	1
7394572	E12000001	H	3	1	1	4	4	2	1	2	1	2	1	8	2	3	3	3	2	2	2	2	1	1	2	0	1
7394573	E12000001	H	2	1	1	7	2	2	1	3	1	2	5	5	2	-9	3	6	5	2	2	2	2	2	4	0	1
7394574	E12000001	H	3	1	2	1	1	2	1	1	1	1	-9	-9	-9	-9	-9	0	-7	1	-7	-9	-7	-7	-7	0	-7
7394575	E12000001	H	2	1	2	1	1	2	1	1	1	2	-9	-9	-9	-9	-9	0	-7	2	-7	-9	-7	-7	-7	0	-7
7394576	E12000001	H	1	1	1	5	4	2	1	3	1	1	1	5	8	3	3	4	3	1	1	1	2	4	3	0	1
7394577	E12000001	H	2	1	1	5	2	2	2	1	1	9	2	8	6	3	4	4	3	2	2	2	1	2	2	0	1
7394578	E12000001	H	3	1	1	2	1	2	1	1	1	2	1	5	4	3	3	1	0	2	3	2	1	1	4	0	1
7394579	E12000001	H	3	1	1	3	1	2	1	2	1	2	1	3	9	4	2	2	1	2	2	2	2	1	4	0	1
7394580	E12000001	H	2	1	1	2	1	1	1	3	1	2	4	-9	-9	-9	2	1	0	2	2	2	1	1	4	0	1
7394581	E12000001	H	5	1	2	1	1	1	1	4	1	2	-9	-9	-9	-9	-9	0	-7	2	-7	-9	-7	-7	-7	0	-7
7394582	E12000001	H	2	1	1	5	2	2	1	2	1	1	1	5	4	3	3	4	3	1	1	1	2	2	4	0	1
7394583	E12000001	H	5	1	2	2	1	2	1	1	1	2	7	-9	-9	-9	4	1	0	2	2	2	1	1	4	0	1
7394584	E12000001	H	1	1	1	7	5	2	1	4	1	1	5	-9	-9	-9	4	6	5	1	1	1	1	2	3	0	1
7394585	E12000001	H	1	1	1	4	1	2	2	2	1	2	1	9	4	3	4	3	2	2	2	2	1	1	4	0	1
7394586	E12000001	H	5	1	2	5	4	2	1	3	1	1	8	6	11	-9	4	4	3	1	1	1	2	2	4	0	1
7394587	E12000001	H	2	1	2	5	2	2	1	1	1	2	1	6	11	2	4	4	3	2	2	2	3	2	4	0	1
7394588	E12000001	H	2	1	1	6	2	2	1	2	1	2	3	8	3	-9	3	5	4	2	2	1	1	2	3	0	1
7394589	E12000001	H	2	1	1	5	2	2	1	3	1	1	7	8	3	-9	2	4	3	1	1	2	3	2	1	0	1
7394590	E12000001	H	5	1	2	5	5	2	1	2	1	2	1	9	3	2	4	4	3	2	2	1	1	2	3	0	1
7394591	E12000001	H	2	1	2	5	2	2	1	1	1	2	1	5	5	2	4	4	3	2	2	2	1	1	2	0	1
7394592	E12000001	H	5	1	1	1	1	1	1	1	1	1	-9	-9	-9	-9	-9	0	-7	1	-7	-9	-7	-7	-7	0	-7
7394593	E12000001	H	1	1	1	5	4	2	1	3	1	2	8	8	4	-9	3	4	3	2	2	2	1	2	4	0	1
7394594	E12000001	H	1	1	1	5	4	2	1	2	1	2	1	6	11	3	3	4	3	2	2	2	1	3	4	0	1
7394595	E12000001	H	2	1	1	1	1	1	1	1	1	2	-9	-9	-9	-9	-9	0	-7	2	-7	-9	-7	-7	-7	0	-7
7394596	E12000001	H	5	1	2	1	1	1	1	2	1	1	-9	-9	-9	-9	-9	0	-7	1	-7	-9	-7	-7	-7	0	-7
7394597	E12000001	H	2	1	1	5	2	2	1	3	1	2	3	8	2	-9	4	4	3	2	2	2	3	2	4	0	1
7394598	E12000001	H	1	1	1	5	4	2	1	3	1	1	8	4	7	-9	2	4	3	1	1	2	2	2	2	0	1
7394599	E12000001	H	5	1	1	1	1	1	1	1	1	2	-9	-9	-9	-9	-9	0	-7	2	-7	-9	-7	-7	-7	0	-7
7394600	E12000001	H	5	1	2	3	1	2	1	1	1	1	7	6	4	-9	4	2	1	1	1	2	2	1	2	0	1
7394601	E12000001	H	5	1	1	5	4	2	1	2	1	2	1	3	8	3	2	4	3	2	2	2	1	1	1	0	1
7394602	E12000001	H	2	1	1	7	2	2	1	2	1	2	5	5	8	-9	3	6	5	2	2	2	1	2	3	0	1
7394603	E12000001	H	2	1	2	6	2	2	1	4	1	2	8	4	4	-9	3	5	4	2	2	2	2	2	4	0	1
7394604	E12000001	H	5	1	2	1	1	1	1	1	1	1	-9	-9	-9	-9	-9	0	-7	1	-7	-9	-7	-7	-7	0	-7
7394605	E12000001	H	2	1	1	5	2	2	1	3	1	1	1	8	6	2	4	4	3	1	1	2	1	2	3	0	1
7394606	E12000001	H	2	1	2	1	1	1	1	1	3	1	-9	-9	-9	-9	-9	0	-7	1	-7	-9	-7	-7	-7	0	-7
7394607	E12000001	H	2	1	1	7	2	2	1	3	1	2	5	5	2	-9	3	6	5	2	2	2	1	2	3	0	1
7394608	E12000001	H	2	1	1	3	1	2	1	1	1	2	1	9	4	2	4	2	1	2	2	1	1	1	4	0	1
7394609	E12000001	H	2	1	1	3	1	2	1	2	1	2	3	9	2	-9	4	2	1	2	2	2	1	1	3	0	1
7394610	E12000001	H	3	1	1	4	1	1	1	3	1	2	4	9	3	3	2	3	2	2	2	2	1	1	2	0	2
7394611	E12000001	H	2	1	1	1	1	2	1	1	1	2	-9	-9	-9	-9	-9	0	-7	2	-7	-9	-7	-7	-7	0	-7
7394612	E12000001	H	2	1	1	7	2	2	1	2	1	2	5	9	8	-9	4	6	5	2	2	2	1	2	3	0	1
7394613	E12000001	H	2	1	1	1	1	1	1	1	1	2	-9	-9	-9	-9	-9	0	-7	2	-7	-9	-7	-7	-7	0	-7
7394614	E12000001	H	1	1	1	3	1	2	1	1	1	9	1	5	6	3	3	2	1	2	2	2	1	1	4	0	1
7394615	E12000001	H	2	1	1	5	2	2	1	4	1	2	1	3	2	2	2	4	3	2	2	2	3	1	2	0	1
7394616	E12000001	H	2	1	2	1	1	1	1	1	3	6	-9	-9	-9	-9	-9	0	-7	2	-7	-9	-7	-7	-7	0	-7
7394617	E12000001	H	2	1	1	7	2	2	1	2	1	2	1	8	6	3	3	6	5	2	2	2	1	2	2	0	1
7394618	E12000001	H	5	1	1	1	1	1	1	1	1	1	-9	-9	-9	-9	-9	0	-7	1	-7	-9	-7	-7	-7	0	-7
7394619	E12000001	H	6	1	1	2	1	2	1	1	1	2	1	3	2	3	2	1	0	2	2	2	1	1	4	0	1
7394620	E12000001	H	1	1	2	3	1	2	1	1	1	1	1	7	4	2	2	2	1	1	1	2	1	1	4	0	1
7394621	E12000001	H	3	1	1	2	1	2	1	1	1	2	1	3	2	3	2	1	0	2	2	2	1	1	3	0	1
7394622	E12000001	H	5	1	2	1	1	1	1	1	1	2	-9	-9	-9	-9	-9	0	-7	2	-7	-9	-7	-7	-7	0	-7
7394623	E12000001	H	2	1	1	6	2	2	1	3	1	2	8	9	2	-9	4	5	4	2	2	2	1	2	3	0	1
7394624	E12000001	H	2	1	1	6	2	2	1	3	1	2	9	8	6	-9	3	5	4	2	2	2	2	2	4	0	1
7394625	E12000001	H	5	1	2	4	1	2	1	2	1	2	7	7	4	-9	4	3	2	2	2	2	1	1	4	2	1
7394626	E12000001	H	5	1	2	4	1	2	1	2	1	2	1	5	10	3	3	3	2	2	2	2	1	1	4	2	1
7394627	E12000001	H	5	1	1	5	1	2	1	3	1	2	1	8	2	3	4	4	3	2	2	2	1	1	1	0	1
7394628	E12000001	H	2	1	1	3	2	2	1	2	1	1	1	5	4	3	3	2	1	1	1	2	1	1	4	0	1
7394629	E12000001	H	2	1	1	4	2	2	1	2	1	1	2	5	4	3	3	3	2	1	1	1	1	2	2	0	1
7394630	E12000001	H	3	1	2	2	1	2	1	1	1	1	1	7	4	2	4	1	0	1	1	1	1	1	2	0	1
7394631	E12000001	H	2	1	1	7	2	2	1	3	1	2	5	5	4	-9	3	6	5	2	3	2	3	2	4	0	1
7394632	E12000001	H	2	1	2	4	2	2	1	1	1	2	7	6	8	-9	1	3	2	2	2	2	1	1	1	2	1
7394633	E12000001	H	2	1	1	6	2	2	1	1	1	2	2	5	4	4	3	5	4	2	2	2	1	2	3	0	1
7394634	E12000001	H	3	1	1	1	1	1	1	1	1	2	-9	-9	-9	-9	-9	0	-7	2	-7	-9	-7	-7	-7	0	-7
7394635	E12000001	H	2	1	2	4	2	2	1	1	1	2	1	2	11	2	2	3	2	2	2	2	1	1	2	0	1
7394636	E12000001	H	2	1	1	5	2	2	1	2	1	1	1	1	2	3	1	4	3	1	1	1	1	2	1	0	1
7394637	E12000001	H	2	1	2	1	1	1	1	2	1	2	-9	-9	-9	-9	-9	0	-7	2	-7	-9	-7	-7	-7	0	-7
7394638	E12000001	H	2	1	2	3	1	2	1	1	1	2	1	4	9	2	2	2	1	2	2	2	1	1	4	0	1
7394639	E12000001	H	2	1	1	1	1	1	1	1	1	2	-9	-9	-9	-9	-9	0	-7	2	-7	-9	-7	-7	-7	0	-7
7394640	E12000001	H	2	1	1	4	2	2	1	1	1	2	1	8	2	3	3	3	2	2	2	2	1	2	3	0	1
7394641	E12000001	H	1	1	1	5	1	2	1	1	1	1	3	-9	-9	-9	4	4	3	1	1	2	1	1	3	0	1
7394642	E12000001	H	2	1	2	1	1	1	1	1	1	2	-9	-9	-9	-9	-9	0	-7	2	-7	-9	-7	-7	-7	0	-7
7394643	E12000001	H	3	1	2	4	1	2	1	1	1	1	1	6	12	2	3	3	2	1	1	2	1	1	4	0	1
7394644	E12000001	H	1	1	1	4	1	2	1	3	1	1	3	7	7	-9	2	3	2	1	1	1	2	1	2	0	1
7394645	E12000001	H	5	1	2	5	4	2	1	3	1	2	2	7	7	1	4	4	3	2	2	2	2	4	2	1	1
7394646	E12000001	H	3	1	2	4	1	2	1	1	1	1	1	7	4	3	4	3	2	1	1	2	1	1	1	0	1
7394647	E12000001	H	1	1	2	3	1	2	1	2	1	1	7	5	4	-9	3	2	1	1	1	2	1	1	3	1	1
7394648	E12000001	H	2	1	2	3	1	2	2	1	1	2	3	7	4	-9	2	2	1	2	2	1	1	1	4	0	1
7394649	E12000001	H	2	1	2	1	1	1	1	1	1	1	-9	-9	-9	-9	-9	0	-7	1	-7	-9	-7	-7	-7	0	-7
7394650	E12000001	H	3	1	1	1	1	1	1	1	1	2	-9	-9	-9	-9	-9	0	-7	2	-7	-9	-7	-7	-7	0	-7
7394651	E12000001	H	1	1	2	1	1	1	1	1	1	2	-9	-9	-9	-9	-9	0	-7	2	-7	-9	-7	-7	-7	0	-7
7394652	E12000001	H	2	1	2	1	1	1	1	1	1	2	-9	-9	-9	-9	-9	0	-7	2	-7	-9	-7	-7	-7	0	-7
7394653	E12000001	H	1	1	1	6	1	2	1	3	1	2	5	9	7	-9	4	5	4	2	2	2	3	1	4	0	1
7394654	E12000001	H	2	1	2	5	2	2	1	1	1	2	1	4	11	3	2	4	3	2	2	2	1	2	2	0	1
7394655	E12000001	H	3	1	1	1	1	1	1	1	1	1	-9	-9	-9	-9	-9	0	-7	1	-7	-9	-7	-7	-7	0	-7
7394656	E12000001	H	1	1	2	7	5	2	1	2	1	2	5	4	10	-9	2	6	5	2	2	2	1	5	4	0	1
7394657	E12000001	H	2	1	1	8	2	2	1	2	1	2	5	8	2	-9	4	7	6	2	2	2	1	2	3	0	2
7394658	E12000001	H	2	1	2	4	2	2	1	2	1	2	1	7	4	3	4	3	2	2	2	2	1	1	4	1	1
7394659	E12000001	H	5	1	1	2	1	2	1	1	1	1	2	5	3	3	3	1	0	1	1	1	2	1	4	0	1
7394660	E12000001	H	3	1	2	2	1	2	1	2	1	2	1	6	12	2	3	1	0	2	2	2	1	1	4	0	1
7394661	E12000001	H	4	1	1	5	1	2	1	2	1	2	1	8	2	3	4	4	3	2	2	2	1	1	4	0	1
7394662	E12000001	H	2	1	2	4	2	2	1	1	1	2	1	6	10	2	3	3	2	2	2	2	1	1	3	0	1
7394663	E12000001	H	1	1	2	8	5	2	1	3	1	2	5	1	5	-9	2	7	6	2	2	2	2	5	2	0	2
7394664	E12000001	H	2	1	2	8	2	2	1	2	1	2	5	7	4	-9	4	7	6	2	2	2	1	2	4	0	1
7394665	E12000001	H	2	1	1	6	2	2	1	3	1	2	1	8	6	2	4	5	4	2	2	2	1	2	4	0	1
7394666	E12000001	H	2	1	1	6	2	2	1	3	1	2	8	9	6	-9	2	5	4	2	2	2	2	2	3	0	1
7394667	E12000001	H	2	1	2	2	1	1	1	1	1	2	4	4	12	-9	2	1	0	2	2	2	1	1	2	0	1
7394668	E12000001	H	4	1	1	6	5	2	1	2	1	2	1	3	2	3	2	5	4	2	2	2	1	2	2	0	1
7394669	E12000001	H	1	1	2	7	5	2	1	3	1	2	5	-9	-9	-9	4	6	5	2	2	2	2	2	3	0	1
7394670	E12000001	H	2	1	1	4	2	2	1	3	1	2	1	8	2	3	3	3	2	2	2	2	1	1	2	0	1
7394671	E12000001	H	1	1	2	8	5	2	1	2	1	9	5	-9	-9	-9	4	7	6	2	2	2	1	2	4	0	2
7394672	E12000001	H	2	1	2	8	2	2	1	3	1	2	5	9	8	-9	4	7	6	2	2	2	2	2	4	0	1
7394673	E12000001	H	2	1	1	5	2	2	1	2	1	2	1	5	2	3	3	4	3	2	2	2	1	1	3	0	1
7394674	E12000001	H	2	1	1	8	2	2	1	3	1	2	5	3	2	-9	2	7	6	2	2	2	1	2	2	0	1
7394675	E12000001	H	1	1	1	5	1	2	1	1	1	1	1	2	8	4	1	4	3	1	1	1	1	1	1	0	1
7394676	E12000001	H	2	1	1	3	1	2	1	1	1	1	1	9	5	2	4	2	1	1	1	1	1	1	4	0	1
7394677	E12000001	H	2	1	1	4	2	2	1	1	1	9	1	5	2	3	3	3	2	2	2	2	1	4	4	0	1
7394678	E12000001	H	1	1	2	8	5	2	1	2	1	9	5	-9	-9	-9	4	7	6	2	2	2	2	2	2	0	1
7394679	E12000001	H	5	1	1	2	1	2	1	3	1	2	1	3	11	3	2	1	0	2	2	2	1	1	2	0	1
7394680	E12000001	H	5	1	2	1	1	1	1	2	1	2	-9	-9	-9	-9	-9	0	-7	2	-7	-9	-7	-7	-7	0	-7
7394681	E12000001	H	2	1	2	7	2	2	1	3	1	2	5	7	4	-9	3	6	5	2	2	1	1	2	3	0	1
7394682	E12000001	H	3	1	2	1	1	1	1	2	1	1	-9	-9	-9	-9	-9	0	-7	1	-7	-9	-7	-7	-7	0	-7
7394683	E12000001	H	-9	2	1	2	1	1	-9	-9	-9	-9	-9	-9	-9	-9	-9	1	0	-9	-9	-9	-9	1	-9	0	-9
7394684	E12000001	H	2	1	2	7	2	2	1	2	1	2	5	7	4	-9	2	6	5	2	2	2	1	2	4	0	1
7394685	E12000001	H	5	1	2	2	1	1	1	2	1	2	4	7	4	1	2	1	0	2	2	2	2	1	2	0	1
7394686	E12000001	H	2	1	2	2	1	1	1	1	1	1	4	4	4	1	2	1	0	1	1	2	1	1	4	0	1
7394687	E12000001	H	2	1	2	4	1	2	1	2	1	2	1	6	9	2	3	3	2	2	2	2	2	1	2	0	1
7394688	E12000001	H	2	1	2	2	1	1	1	1	1	9	4	7	4	1	2	1	0	2	2	2	1	1	3	0	1
7394689	E12000001	H	2	1	1	4	2	2	1	1	1	1	1	8	2	3	4	3	2	1	1	2	3	2	4	0	1
7394690	E12000001	H	2	1	2	6	2	2	1	3	1	2	8	3	10	-9	3	5	4	2	2	2	2	1	4	0	1
7394691	E12000001	H	2	1	2	2	1	2	1	1	1	2	1	2	11	3	2	1	0	2	2	1	1	1	4	0	1
7394692	E12000001	H	2	1	2	5	2	2	1	4	1	2	8	9	5	-9	3	4	3	2	2	2	2	2	4	0	1
7394693	E12000001	H	5	1	2	1	1	1	1	1	1	9	-9	-9	-9	-9	-9	0	-7	2	-7	-9	-7	-7	-7	0	-7
7394694	E12000001	H	1	1	2	6	5	2	1	1	1	2	5	3	10	-9	2	5	4	2	2	2	1	2	2	0	1
7394695	E12000001	H	2	1	2	5	2	2	1	2	1	2	3	8	2	-9	4	4	3	2	2	2	1	4	4	0	1
7394696	E12000001	H	2	1	2	6	2	2	1	1	1	2	5	2	11	-9	4	5	4	2	2	2	1	2	2	0	1
7394697	E12000001	H	3	1	1	3	1	2	1	1	1	1	1	8	2	3	4	2	1	1	1	1	1	1	4	0	1
7394698	E12000001	H	2	1	1	6	2	2	1	2	1	1	1	6	11	2	4	5	4	1	1	1	2	2	4	0	1
7394699	E12000001	H	3	1	1	4	1	2	1	2	1	2	1	3	2	3	2	3	2	2	2	2	2	1	4	0	1
7394700	E12000001	H	2	1	1	1	1	1	1	1	1	2	-9	-9	-9	-9	-9	0	-7	2	-7	-9	-7	-7	-7	0	-7
7394701	E12000001	H	2	1	1	5	2	2	1	3	1	2	2	3	6	2	2	4	3	2	2	1	2	2	3	0	1
7394702	E12000001	H	1	1	2	4	3	2	1	1	1	3	2	1	8	3	2	3	2	2	2	2	1	2	2	0	1
7394703	E12000001	H	2	1	1	7	2	2	1	3	1	2	1	4	3	2	2	6	5	2	2	2	1	2	1	0	1
7394704	E12000001	H	2	1	1	7	2	2	1	1	1	2	5	2	6	-9	1	6	5	2	2	2	1	2	1	0	1
7394705	E12000001	H	2	1	1	8	2	2	1	3	1	2	5	4	6	-9	2	7	6	2	2	2	2	2	2	0	1
7394706	E12000001	H	2	1	1	7	2	2	1	2	1	9	2	5	3	1	3	6	5	2	2	2	1	3	3	0	1
7394707	E12000001	H	2	1	1	5	2	2	1	1	1	2	2	5	8	3	3	4	3	2	2	2	1	1	3	0	1
7394708	E12000001	H	2	1	2	1	1	1	1	1	1	2	-9	-9	-9	-9	-9	0	-7	2	-7	-9	-7	-7	-7	0	-7
7394709	E12000001	H	2	1	1	6	2	2	1	2	1	2	1	3	2	3	2	5	4	2	2	2	1	2	2	0	1
7394710	E12000001	H	2	1	1	1	1	1	1	1	1	2	-9	-9	-9	-9	-9	0	-7	2	-7	-9	-7	-7	-7	0	-7
7394711	E12000001	H	2	1	1	1	1	1	1	1	1	1	-9	-9	-9	-9	-9	0	-7	1	-7	-9	-7	-7	-7	0	-7
7394712	E12000001	H	3	1	1	5	4	2	1	1	1	2	1	1	4	3	2	4	3	2	2	2	1	2	2	0	1
7394713	E12000001	H	2	1	1	7	2	2	1	3	1	3	5	2	6	-9	4	6	5	2	2	2	1	2	4	0	1
7394714	E12000001	H	2	1	2	4	2	2	1	2	1	2	1	7	5	2	4	3	2	2	2	2	1	2	3	1	1
7394715	E12000001	H	2	1	1	5	2	2	1	2	1	1	1	3	8	3	2	4	3	1	1	2	1	2	1	0	1
7394716	E12000001	H	5	1	2	5	4	2	1	3	1	2	5	2	11	-9	2	4	3	2	2	2	1	1	1	0	1
7394717	E12000001	H	3	1	2	2	1	2	1	2	1	1	1	6	12	3	3	1	0	1	1	1	1	1	4	0	1
7394718	E12000001	H	2	1	1	1	1	2	1	1	1	2	-9	-9	-9	-9	-9	0	-7	2	-7	-9	-7	-7	-7	0	-7
7394719	E12000001	H	2	1	1	7	2	2	1	1	1	2	5	8	2	-9	2	6	5	2	2	2	1	2	4	0	1
7394720	E12000001	H	1	1	2	5	1	2	1	3	1	2	8	6	11	-9	4	4	3	2	2	1	3	1	4	0	1
7394721	E12000001	H	1	1	2	7	4	2	1	3	1	2	5	6	4	-9	4	6	5	2	2	2	2	4	4	0	1
7394722	E12000001	H	1	1	2	7	5	2	1	3	1	2	5	9	4	-9	4	6	5	2	2	2	2	2	2	0	1
7394723	E12000001	H	1	1	1	2	1	2	1	2	1	9	2	5	2	3	3	1	0	2	2	2	1	1	2	0	1
7394724	E12000001	H	3	1	1	1	1	2	1	1	1	2	-9	-9	-9	-9	-9	0	-7	2	-7	-9	-7	-7	-7	0	-7
7394725	E12000001	H	3	1	2	3	1	2	1	2	1	1	2	5	2	4	3	2	1	1	1	1	1	1	4	1	1
7394726	E12000001	H	3	1	2	1	1	2	1	1	1	2	-9	-9	-9	-9	-9	0	-7	2	-7	-9	-7	-7	-7	0	-7
7394727	E12000001	H	2	1	1	8	2	2	1	3	1	2	5	8	6	-9	3	7	6	2	2	2	3	2	2	0	2
7394728	E12000001	H	5	1	1	1	1	2	1	2	1	2	-9	-9	-9	-9	-9	0	-7	2	-7	-9	-7	-7	-7	0	-7
7394729	E12000001	H	2	1	2	3	2	2	2	2	3	6	9	-9	-9	-9	4	2	1	2	2	2	1	1	4	1	1
7394730	E12000001	H	2	1	2	4	2	2	1	2	1	1	1	8	4	2	4	3	2	1	1	2	1	1	4	1	1
7394731	E12000001	H	2	1	1	1	1	1	1	4	1	2	-9	-9	-9	-9	-9	0	-7	2	-7	-9	-7	-7	-7	0	-7
7394732	E12000001	H	2	1	1	3	1	2	1	1	1	1	3	7	4	-9	1	2	1	1	1	2	2	1	4	0	1
7394733	E12000001	H	2	1	1	1	1	1	1	1	1	2	-9	-9	-9	-9	-9	0	-7	2	-7	-9	-7	-7	-7	0	-7
7394734	E12000001	H	2	1	1	5	2	2	1	2	1	2	1	3	4	3	1	4	3	2	2	2	1	2	2	0	1
7394735	E12000001	H	5	1	1	1	1	1	1	2	1	2	-9	-9	-9	-9	-9	0	-7	2	-7	-9	-7	-7	-7	0	-7
7394736	E12000001	H	2	1	2	6	2	2	1	2	1	2	1	2	10	3	1	5	4	2	2	2	1	2	3	0	1
7394737	E12000001	H	2	1	2	6	2	2	1	1	1	2	1	9	11	1	4	5	4	2	2	2	1	2	4	0	1
7394738	E12000001	H	2	1	2	6	2	2	1	2	1	2	5	6	9	-9	1	5	4	2	2	2	2	2	2	0	1
7394739	E12000001	H	3	1	2	2	1	2	1	3	1	1	3	9	5	-9	2	1	0	1	1	2	1	1	4	0	1
7394740	E12000001	H	2	1	1	4	2	2	2	1	3	6	9	8	6	-9	3	3	2	2	2	2	1	1	2	0	1
7394741	E12000001	C	-9	1	1	4	1	2	1	2	1	2	8	-9	-9	-9	-9	4	3	2	2	2	1	1	-9	0	1
7394742	E12000001	H	2	1	2	1	1	1	1	1	1	1	-9	-9	-9	-9	-9	0	-7	1	-7	-9	-7	-7	-7	0	-7
7394743	E12000001	H	2	1	2	2	1	1	1	1	3	6	6	-9	-9	-9	2	1	0	2	2	2	1	1	2	0	1
7394744	E12000001	H	2	1	2	5	2	2	2	3	3	6	1	6	11	4	2	4	3	2	2	2	2	2	1	1	1
7394745	E12000001	H	5	1	1	4	1	2	1	1	1	2	1	8	6	4	3	3	2	2	2	2	1	1	3	0	1
7394746	E12000001	H	2	1	1	6	2	2	1	1	1	2	1	3	6	4	1	5	4	2	2	2	2	1	1	0	1
7394747	E12000001	H	1	1	2	3	2	2	1	2	1	1	1	4	5	3	2	2	1	1	1	1	1	1	3	2	1
7394748	E12000001	H	2	1	2	2	1	1	1	1	1	2	4	7	4	1	2	1	0	2	2	2	1	1	4	0	1
7394749	E12000001	H	2	1	2	5	2	2	1	1	1	2	1	6	10	3	3	4	3	2	2	2	1	2	4	0	1
7394750	E12000001	H	2	1	1	6	2	2	1	2	1	1	1	9	2	3	3	5	4	1	1	2	1	2	4	0	1
7394751	E12000001	H	3	1	2	3	1	2	1	2	1	1	1	4	2	3	2	2	1	1	1	2	1	1	4	0	1
7394752	E12000001	H	-9	2	1	1	1	1	-9	-9	-9	-9	-9	-9	-9	-9	-9	0	-7	-9	-7	-9	-7	-7	-7	0	-7
7394753	E12000001	H	2	1	1	4	2	2	1	2	1	2	2	8	4	2	4	3	2	2	2	2	1	1	4	0	1
7394754	E12000001	H	2	1	2	6	2	2	1	2	1	2	1	2	11	3	1	5	4	2	2	2	2	2	3	0	1
7394755	E12000001	H	2	1	1	4	1	2	1	1	1	2	1	4	7	3	2	3	2	2	2	2	1	1	2	0	1
7394756	E12000001	H	2	1	2	5	2	2	1	3	1	1	1	9	9	1	4	4	3	1	1	2	3	2	4	0	1
7394757	E12000001	H	2	1	1	5	2	2	1	1	1	2	2	1	1	4	2	4	3	2	2	2	2	2	4	0	1
7394758	E12000001	H	2	1	1	6	2	2	1	2	1	2	5	2	10	-9	1	5	4	2	2	2	2	5	2	0	1
7394759	E12000001	H	2	1	2	6	2	2	1	2	1	2	1	2	10	2	1	5	4	2	2	2	1	2	1	0	1
7394760	E12000001	H	2	1	2	5	2	2	1	3	1	2	1	4	8	3	2	4	3	2	2	2	1	1	2	0	1
7394761	E12000001	H	2	1	2	6	2	2	1	4	1	2	7	5	1	-9	4	5	4	2	2	2	1	2	2	0	1
7394762	E12000001	H	2	1	2	5	2	2	1	3	1	2	9	9	2	-9	3	4	3	2	2	2	2	2	4	0	1
7394763	E12000001	H	2	1	1	2	1	1	1	1	1	2	4	2	2	3	2	1	0	2	2	2	2	1	4	0	1
7394764	E12000001	H	2	1	1	7	2	2	1	3	1	2	5	9	2	-9	4	6	5	2	2	2	2	2	4	0	1
7394765	E12000001	H	2	1	2	7	2	2	1	2	1	2	5	7	4	-9	4	6	5	2	2	2	2	2	3	0	1
7394766	E12000001	H	1	1	2	8	2	2	1	3	1	2	5	1	4	-9	2	7	6	2	2	2	1	2	3	0	1
7394767	E12000001	H	2	1	1	1	1	1	1	1	1	1	-9	-9	-9	-9	-9	0	-7	1	-7	-9	-7	-7	-7	0	-7
7394768	E12000001	H	2	1	1	3	2	2	1	2	1	1	1	5	4	3	3	2	1	1	1	1	1	1	4	0	1
7394769	E12000001	H	2	1	1	6	2	2	1	3	1	2	1	5	2	3	3	5	4	2	2	2	1	2	3	0	1
7394770	E12000001	H	2	1	1	7	2	2	1	1	1	2	5	7	3	-9	4	6	5	2	2	2	1	2	3	0	1
7394771	E12000001	H	5	1	1	1	1	1	1	1	1	2	-9	-9	-9	-9	-9	0	-7	2	-7	-9	-7	-7	-7	0	-7
7394772	E12000001	H	2	1	1	7	2	1	1	4	1	2	6	5	2	-9	2	6	5	2	2	2	3	2	1	0	1
7394773	E12000001	H	2	1	1	5	2	2	1	2	1	2	1	8	2	4	4	4	3	2	3	2	1	1	2	0	1
7394774	E12000001	H	2	1	2	4	2	2	1	2	1	2	1	7	7	2	4	3	2	2	2	2	3	1	3	2	1
7394775	E12000001	H	2	1	1	4	2	2	1	2	1	2	1	5	3	3	3	3	2	2	2	2	1	2	2	0	1
7394776	E12000001	H	2	1	1	7	2	2	1	1	1	2	5	5	2	-9	2	6	5	2	2	2	1	2	4	0	1
7394777	E12000001	H	2	1	2	2	1	2	1	1	1	2	1	6	11	2	3	1	0	2	2	2	1	1	3	0	1
7394778	E12000001	H	2	1	1	4	2	2	1	1	1	2	1	1	9	4	1	3	2	2	2	2	1	1	1	0	1
7394779	E12000001	H	2	1	2	6	2	2	1	2	1	2	7	6	12	-9	3	5	4	2	2	2	1	2	3	0	1
7394780	E12000001	H	2	1	1	3	1	2	1	2	1	2	1	8	2	3	3	2	1	2	2	2	1	1	3	0	1
7394781	E12000001	H	2	1	2	6	2	2	1	1	1	2	7	6	11	-9	4	5	4	2	2	2	2	2	2	0	1
7394782	E12000001	H	1	1	1	1	1	1	1	1	1	1	-9	-9	-9	-9	-9	0	-7	1	-7	-9	-7	-7	-7	0	-7
7394783	E12000001	H	3	1	2	7	5	2	1	4	1	2	5	5	2	-9	3	6	5	2	2	2	2	2	3	0	1
7394784	E12000001	H	2	1	1	7	2	2	1	2	1	2	5	5	2	-9	3	6	5	2	2	2	1	2	3	0	1
7394785	E12000001	H	2	1	1	2	1	2	1	1	1	2	1	6	12	3	2	1	0	2	2	2	1	1	4	0	1
7394786	E12000001	H	2	1	2	2	1	2	1	1	1	2	1	6	10	3	3	1	0	2	2	1	1	1	3	0	1
7394787	E12000001	H	1	1	1	5	4	2	1	1	1	2	1	2	8	4	2	4	3	2	2	2	1	2	2	0	1
7394788	E12000001	H	2	1	1	1	1	1	1	1	1	2	-9	-9	-9	-9	-9	0	-7	2	-7	-9	-7	-7	-7	0	-7
7394789	E12000001	H	2	1	1	1	1	1	1	1	1	1	-9	-9	-9	-9	-9	0	-7	1	-7	-9	-7	-7	-7	0	-7
7394790	E12000001	H	2	1	2	5	2	2	1	1	1	2	1	6	11	2	3	4	3	2	2	2	1	1	4	0	1
7394791	E12000001	H	5	1	2	1	1	1	1	1	1	1	-9	-9	-9	-9	-9	0	-7	1	-7	-9	-7	-7	-7	0	-7
7394792	E12000001	H	5	1	1	3	1	2	1	1	1	2	1	3	8	3	2	2	1	2	2	2	1	1	4	0	1
7394793	E12000001	H	2	1	2	5	2	2	1	1	1	2	7	4	10	-9	1	4	3	2	2	2	1	2	1	0	1
7394794	E12000001	H	1	1	1	4	1	2	1	2	1	9	3	-9	-9	-9	4	3	2	2	2	2	2	1	3	0	1
7394795	E12000001	H	2	1	2	5	2	2	1	2	1	2	1	2	10	4	1	4	3	2	2	2	1	2	1	0	1
7394796	E12000001	H	2	1	1	1	1	1	1	1	1	2	-9	-9	-9	-9	-9	0	-7	2	-7	-9	-7	-7	-7	0	-7
7394797	E12000001	H	2	1	2	5	2	2	1	2	1	2	5	4	11	-9	1	4	3	2	2	2	1	2	2	0	1
7394798	E12000001	H	2	1	1	4	2	2	1	1	1	2	1	5	2	3	3	3	2	2	2	2	1	1	4	0	1
7394799	E12000001	H	2	1	1	5	2	2	1	1	1	2	1	6	11	3	3	4	3	2	2	2	1	2	4	0	1
7394800	E12000001	H	2	1	2	2	1	1	1	1	3	7	4	7	4	1	2	1	0	2	2	2	1	1	2	0	1
7394801	E12000001	H	1	1	1	1	1	1	1	1	1	1	-9	-9	-9	-9	-9	0	-7	1	-7	-9	-7	-7	-7	0	-7
7394802	E12000001	H	2	1	2	2	1	1	1	1	1	1	4	6	12	1	2	1	0	1	1	2	1	1	4	0	1
7394803	E12000001	H	3	1	1	1	1	1	1	1	1	2	-9	-9	-9	-9	-9	0	-7	2	-7	-9	-7	-7	-7	0	-7
7394804	E12000001	H	2	1	2	3	2	2	1	2	1	2	7	7	8	-9	3	2	1	2	3	2	1	1	4	1	1
7394805	E12000001	H	2	1	1	4	2	2	1	1	1	9	1	2	2	3	1	3	2	2	2	2	1	1	2	0	1
7394806	E12000001	H	1	1	2	7	5	2	1	1	1	2	1	4	4	2	2	6	5	2	2	2	1	4	1	0	1
7394807	E12000001	H	2	1	1	5	2	2	1	2	1	2	1	8	6	4	3	4	3	2	2	2	1	2	4	0	1
7394808	E12000001	H	1	1	2	7	5	2	1	2	1	2	5	6	11	-9	4	6	5	2	2	2	1	5	4	0	1
7394809	E12000001	H	2	1	2	1	1	2	1	1	1	1	-9	-9	-9	-9	-9	0	-7	1	-7	-9	-7	-7	-7	0	-7
7394810	E12000001	H	2	1	2	7	2	2	1	1	1	2	5	8	2	-9	1	6	5	2	2	2	1	2	2	0	1
7394811	E12000001	H	5	1	2	8	5	2	1	4	1	2	5	9	9	-9	4	7	6	2	2	2	3	2	4	0	1
7394812	E12000001	H	2	1	2	3	2	2	1	1	1	1	1	4	10	3	2	2	1	1	1	2	1	1	4	0	1
7394813	E12000001	H	2	1	1	5	2	2	1	2	1	2	1	8	9	3	3	4	3	2	2	2	2	1	2	0	1
7394814	E12000001	H	2	1	1	6	2	2	1	1	1	2	1	8	2	1	4	5	4	2	2	2	1	2	4	0	1
7394815	E12000001	H	1	1	2	5	1	2	1	1	1	2	1	2	8	3	1	4	3	2	2	2	1	1	3	0	1
7394816	E12000001	H	2	1	2	6	2	2	1	2	1	2	5	8	2	-9	4	5	4	2	2	2	1	2	4	0	1
7394817	E12000001	H	5	1	1	1	1	1	1	2	1	2	-9	-9	-9	-9	-9	0	-7	2	-7	-9	-7	-7	-7	0	-7
7394818	E12000001	H	2	1	1	1	1	1	1	2	3	6	-9	-9	-9	-9	-9	0	-7	2	-7	-9	-7	-7	-7	0	-7
7394819	E12000001	H	2	1	2	3	2	2	1	3	1	2	1	6	8	2	3	2	1	2	2	2	1	1	4	0	1
7394820	E12000001	H	1	1	2	8	5	2	1	3	1	2	5	9	10	-9	4	7	6	2	2	2	2	5	4	0	1
7394821	E12000001	H	2	1	2	3	2	2	2	1	3	4	7	4	12	-9	1	2	1	2	2	2	1	1	2	0	1
7394822	E12000001	H	5	1	2	1	1	1	1	1	1	2	-9	-9	-9	-9	-9	0	-7	2	-7	-9	-7	-7	-7	0	-7
7394823	E12000001	H	3	1	1	1	1	1	1	1	1	2	-9	-9	-9	-9	-9	0	-7	2	-7	-9	-7	-7	-7	0	-7
7394824	E12000001	H	2	1	2	5	2	2	1	2	1	2	1	4	4	3	2	4	3	2	2	2	1	2	2	1	1
7394825	E12000001	H	3	1	1	1	1	1	1	1	1	2	-9	-9	-9	-9	-9	0	-7	2	-7	-9	-7	-7	-7	0	-7
7394826	E12000001	H	2	1	1	5	2	2	1	2	1	2	2	5	3	3	3	4	3	2	2	2	2	2	3	0	1
7394827	E12000001	H	6	1	1	8	1	2	1	2	1	2	5	2	12	-9	2	7	6	2	2	2	1	1	2	0	1
7394828	E12000001	H	1	1	1	6	4	2	1	4	1	2	5	9	4	-9	4	5	4	2	2	2	2	2	4	0	1
7394829	E12000001	H	1	1	1	4	4	2	2	1	1	1	3	8	6	-9	3	3	2	1	1	1	1	4	2	0	1
7394830	E12000001	H	3	1	1	1	1	1	1	1	1	2	-9	-9	-9	-9	-9	0	-7	2	-7	-9	-7	-7	-7	0	-7
7394831	E12000001	H	1	1	1	4	1	2	1	2	1	1	8	6	2	-9	4	3	2	1	1	1	1	1	4	0	1
7394832	E12000001	H	3	1	2	1	1	2	1	2	1	1	-9	-9	-9	-9	-9	0	-7	1	-7	-9	-7	-7	-7	0	-7
7394833	E12000001	H	5	1	2	2	1	1	1	2	1	2	4	1	4	2	2	1	0	2	2	2	2	1	4	1	1
7394834	E12000001	H	3	1	1	2	1	2	1	2	1	1	1	7	4	3	4	1	0	1	1	2	2	1	3	0	1
7394835	E12000001	H	5	1	2	1	1	1	1	1	1	1	-9	-9	-9	-9	-9	0	-7	1	-7	-9	-7	-7	-7	0	-7
7394836	E12000001	H	2	1	1	2	1	2	1	1	1	2	1	9	4	3	4	1	0	2	2	2	1	1	1	0	1
7394837	E12000001	H	2	1	2	2	1	2	1	1	1	2	1	6	11	2	4	1	0	2	2	2	1	1	2	0	1
7394838	E12000001	H	2	1	2	7	2	2	1	2	1	2	5	9	11	-9	4	6	5	2	2	2	1	2	2	0	2
7394839	E12000001	H	1	1	2	8	1	2	1	3	1	2	5	4	6	-9	2	7	6	2	2	2	1	1	3	0	1
7394840	E12000001	H	1	1	2	6	4	2	1	3	1	2	5	9	5	-9	4	5	4	2	2	2	3	4	3	0	1
7394841	E12000001	H	1	1	2	6	3	2	1	2	1	2	1	5	11	2	4	5	4	2	2	2	1	3	4	0	1
7394842	E12000001	H	3	1	1	3	1	2	1	1	1	2	1	3	9	3	2	2	1	2	2	2	1	1	4	0	1
7394843	E12000001	H	2	1	2	2	1	2	1	1	1	1	6	-9	-9	-9	2	1	0	1	1	1	1	1	1	0	1
7394844	E12000001	H	5	1	2	3	4	1	1	1	1	1	4	2	10	-9	2	2	1	1	1	1	1	1	2	0	1
7394845	E12000001	H	1	1	1	4	4	2	1	4	1	2	8	-9	-9	-9	4	3	2	2	2	2	1	3	4	0	1
7394846	E12000001	H	1	1	1	2	1	2	1	2	1	1	1	5	3	3	3	1	0	1	1	1	1	1	4	0	1
7394847	E12000001	H	1	1	1	4	1	2	1	2	1	1	3	8	2	-9	4	3	2	1	1	1	1	1	4	0	1
7394848	E12000001	H	1	1	1	2	1	2	1	1	1	2	3	9	2	-9	3	1	0	2	2	2	1	1	4	0	1
7394849	E12000001	H	1	1	1	4	1	2	1	2	1	2	3	8	2	-9	4	3	2	2	2	2	2	1	4	0	1
7394850	E12000001	H	-9	3	2	4	4	2	2	1	3	2	9	9	5	-9	-9	3	2	2	2	2	2	2	-9	0	1
7394851	E12000001	H	1	1	1	2	1	2	2	1	3	6	1	2	11	3	1	1	0	2	2	2	1	1	4	0	1
7394852	E12000001	H	2	1	2	5	2	2	1	3	1	2	8	9	5	-9	4	4	3	2	2	2	2	2	3	0	1
7394853	E12000001	H	2	1	2	6	2	2	1	2	1	1	7	9	3	-9	3	5	4	1	1	1	1	2	4	0	1
7394854	E12000001	H	1	1	1	3	1	2	2	2	1	2	1	8	2	3	4	2	1	2	2	2	1	1	3	0	1
7394855	E12000001	H	5	1	2	5	4	2	1	1	1	2	1	4	7	3	2	4	3	2	2	2	1	2	1	0	1
7394856	E12000001	H	1	1	1	5	4	2	1	5	1	2	8	5	3	-9	3	4	3	2	2	2	3	2	4	0	1
7394857	E12000001	H	2	1	1	4	2	2	1	1	1	1	1	8	2	3	4	3	2	1	1	1	2	2	4	0	1
7394858	E12000001	H	2	1	2	3	2	2	1	1	1	1	7	-9	-9	-9	4	2	1	1	1	2	1	1	4	0	1
7394859	E12000001	H	3	1	1	3	4	2	1	1	1	2	1	9	8	4	3	2	1	2	2	2	1	1	2	0	1
7394860	E12000001	H	2	1	1	4	2	2	1	2	1	2	1	1	4	3	2	3	2	2	2	2	1	2	1	0	1
7394861	E12000001	H	4	1	1	8	5	2	1	3	1	2	5	5	2	-9	3	7	6	2	2	2	1	2	3	0	1
7394862	E12000001	H	2	1	1	4	2	2	1	1	3	2	1	9	2	3	4	3	2	2	2	2	1	1	4	0	1
7394863	E12000001	H	3	1	2	1	1	2	1	1	1	1	-9	-9	-9	-9	-9	0	-7	1	-7	-9	-7	-7	-7	0	-7
7394864	E12000001	H	2	1	2	5	2	2	1	3	1	2	1	9	10	1	4	4	3	2	2	2	2	2	4	0	1
7394865	E12000001	H	1	1	1	5	1	2	1	3	1	1	8	5	4	-9	3	4	3	1	1	1	1	1	1	0	1
7394866	E12000001	H	5	1	2	1	1	2	1	2	1	1	-9	-9	-9	-9	-9	0	-7	1	-7	-9	-7	-7	-7	0	-7
7394867	E12000001	H	5	1	2	4	5	2	1	3	2	2	9	-9	-9	-9	4	3	2	2	2	2	2	1	4	0	1
7394868	E12000001	H	2	1	1	2	1	2	1	1	1	1	1	9	8	3	4	1	0	1	1	1	1	1	4	0	1
7394869	E12000001	H	1	1	2	2	1	1	1	2	1	1	4	-9	-9	-9	2	1	0	1	1	1	1	1	4	0	1
7394870	E12000001	H	3	1	2	3	1	2	1	1	1	2	1	3	9	3	2	2	1	2	2	2	1	1	4	0	1
7394871	E12000001	H	5	1	2	4	3	2	1	2	1	1	1	6	11	2	3	3	2	1	1	1	1	1	4	1	1
7394872	E12000001	H	1	1	2	5	4	2	1	1	1	2	2	9	8	2	4	4	3	2	2	2	1	4	4	0	2
7394873	E12000001	H	6	1	1	6	1	2	1	3	1	2	8	-9	-9	-9	4	5	4	2	2	2	3	1	1	0	1
7394874	E12000001	H	5	1	2	1	1	1	1	1	1	1	-9	-9	-9	-9	-9	0	-7	1	-7	-9	-7	-7	-7	0	-7
7394875	E12000001	H	2	1	1	1	1	1	1	1	1	2	-9	-9	-9	-9	-9	0	-7	2	-7	-9	-7	-7	-7	0	-7
7394876	E12000001	H	3	1	1	5	1	2	1	2	1	1	1	9	3	3	4	4	3	1	1	2	1	1	4	0	1
7394877	E12000001	H	3	1	2	2	1	2	1	3	1	1	1	9	5	2	4	1	0	1	1	2	1	1	2	0	1
7394878	E12000001	H	2	1	1	4	2	2	1	1	1	2	1	4	11	3	2	3	2	2	2	2	1	1	4	0	1
7394879	E12000001	H	2	1	2	5	2	2	1	2	1	2	1	7	4	2	4	4	3	2	2	2	1	2	4	2	1
7394880	E12000001	H	2	1	1	5	2	2	1	2	1	2	1	9	3	3	4	4	3	2	2	2	1	2	4	0	1
7394881	E12000001	H	3	1	1	1	1	1	1	1	1	1	-9	-9	-9	-9	-9	0	-7	1	-7	-9	-7	-7	-7	0	-7
7394882	E12000001	H	2	1	1	8	2	2	1	4	1	2	5	1	2	-9	2	7	6	2	3	2	2	4	2	0	1
7394883	E12000001	H	5	1	2	1	1	1	1	1	1	1	-9	-9	-9	-9	-9	0	-7	1	-7	-9	-7	-7	-7	0	-7
7394884	E12000001	H	3	1	1	5	1	2	1	3	1	9	1	9	6	3	4	4	3	2	2	2	1	1	4	0	1
7394885	E12000001	H	2	1	2	1	1	1	1	1	1	9	-9	-9	-9	-9	-9	0	-7	2	-7	-9	-7	-7	-7	0	-7
7394886	E12000001	H	3	1	2	3	1	2	1	3	1	2	1	6	10	2	3	2	1	2	2	2	1	1	4	0	1
7394887	E12000001	H	1	1	1	5	3	2	1	2	1	2	1	9	2	3	4	4	3	2	2	2	1	2	4	0	1
7394888	E12000001	H	2	1	2	8	2	2	1	4	1	2	5	9	5	-9	4	7	6	2	2	2	2	2	2	0	2
7394889	E12000001	H	1	1	2	2	1	2	1	2	1	1	1	7	4	2	4	1	0	1	1	1	2	1	4	0	1
7394890	E12000001	H	2	1	2	3	2	2	1	2	1	9	1	2	11	2	1	2	1	2	2	2	1	1	4	2	1
7394891	E12000001	H	1	1	2	5	3	2	1	1	1	2	1	9	8	1	4	4	3	2	2	2	2	2	4	0	1
7394892	E12000001	H	1	1	1	5	4	2	1	1	1	9	1	4	11	2	2	4	3	2	2	2	1	2	2	0	1
7394893	E12000001	H	1	1	1	6	1	2	1	1	1	2	5	3	2	-9	2	5	4	2	2	2	1	1	1	0	1
7394894	E12000001	H	1	1	1	5	1	2	1	3	1	2	3	9	4	-9	4	4	3	2	2	2	1	1	2	0	1
7394895	E12000001	H	2	1	1	1	1	1	1	2	1	1	-9	-9	-9	-9	-9	0	-7	1	-7	-9	-7	-7	-7	0	-7
7394896	E12000001	H	5	1	2	1	1	1	1	1	1	1	-9	-9	-9	-9	-9	0	-7	1	-7	-9	-7	-7	-7	0	-7
7394897	E12000001	H	2	1	1	4	2	2	1	4	1	2	1	5	4	3	3	3	2	2	2	2	2	2	4	0	1
7394898	E12000001	H	1	1	2	4	1	2	1	2	1	1	3	9	12	-9	4	3	2	1	1	1	1	1	4	0	1
7394899	E12000001	H	2	1	2	6	2	2	1	3	1	2	5	6	12	-9	3	5	4	2	2	2	1	2	3	0	1
7394900	E12000001	H	2	1	1	6	2	2	1	2	1	2	1	9	2	3	4	5	4	2	2	2	1	2	1	0	1
7394901	E12000001	H	3	1	1	3	1	2	1	2	1	2	1	9	6	3	4	2	1	2	2	2	2	1	3	0	1
7394902	E12000001	C	-9	1	2	8	1	2	1	3	1	1	5	-9	-9	-9	-9	9	8	1	1	1	1	1	-9	0	2
7394903	E12000001	H	2	1	2	1	1	2	1	1	1	2	-9	-9	-9	-9	-9	0	-7	2	-7	-9	-7	-7	-7	0	-7
7394904	E12000001	H	1	1	1	5	1	2	1	3	1	2	1	5	3	3	3	4	3	2	2	1	2	1	4	0	1
7394905	E12000001	H	1	1	1	3	1	2	1	1	1	2	1	8	2	3	3	2	1	2	2	2	1	1	4	0	1
7394906	E12000001	H	1	1	1	3	1	2	1	1	2	9	3	5	2	-9	3	2	1	2	2	2	1	1	3	0	1
7394907	E12000001	H	2	1	1	6	2	2	1	3	1	2	3	5	3	-9	3	5	4	2	2	2	1	2	3	0	1
7394908	E12000001	H	3	1	2	5	4	2	2	1	1	2	1	8	2	3	3	4	3	2	2	2	1	4	3	0	1
7394909	E12000001	H	2	1	1	1	1	1	1	1	1	2	-9	-9	-9	-9	-9	0	-7	2	-7	-9	-7	-7	-7	0	-7
7394910	E12000001	H	5	1	1	1	1	1	1	1	1	2	-9	-9	-9	-9	-9	0	-7	2	-7	-9	-7	-7	-7	0	-7
7394911	E12000001	H	2	1	1	7	2	2	1	3	1	2	5	5	3	-9	3	6	5	2	2	2	1	2	4	0	1
7394912	E12000001	H	2	1	2	6	2	2	1	2	1	2	7	9	5	-9	4	5	4	2	2	2	1	4	4	0	1
7394913	E12000001	H	1	1	1	3	1	2	1	2	1	2	2	5	3	3	3	2	1	2	2	2	1	1	4	0	1
7394914	E12000001	H	5	1	1	3	1	2	1	4	1	2	8	-9	-9	-9	4	2	1	2	2	2	1	1	4	0	1
7394915	E12000001	H	2	1	1	6	2	2	1	2	1	9	2	9	12	3	4	5	4	2	2	2	1	2	2	0	1
7394916	E12000001	H	1	1	1	7	4	2	1	2	1	2	5	4	6	-9	2	6	5	2	2	2	1	4	1	0	1
7394917	E12000001	H	2	1	1	1	1	1	1	1	1	1	-9	-9	-9	-9	-9	0	-7	1	-7	-9	-7	-7	-7	0	-7
7394918	E12000001	H	2	1	2	4	2	2	1	3	1	1	1	7	4	3	4	3	2	1	1	2	2	1	4	0	1
7394919	E12000001	C	-9	1	1	7	5	2	1	4	1	2	5	-9	-9	-9	-9	7	6	2	2	2	1	2	-9	0	1
7394920	E12000001	H	2	1	2	1	1	1	1	1	1	1	-9	-9	-9	-9	-9	0	-7	1	-7	-9	-7	-7	-7	0	-7
7394921	E12000001	H	2	1	2	4	2	2	1	2	1	2	1	4	4	1	2	3	2	2	2	2	1	1	1	0	1
7394922	E12000001	H	2	1	2	1	1	1	1	1	1	2	-9	-9	-9	-9	-9	0	-7	2	-7	-9	-7	-7	-7	0	-7
7394923	E12000001	H	5	1	2	5	4	2	1	2	1	2	9	4	4	-9	2	4	3	2	2	2	2	4	2	1	1
7394924	E12000001	H	2	1	2	7	2	2	1	3	1	2	5	9	12	-9	3	6	5	2	2	2	3	2	2	0	1
7394925	E12000001	H	2	1	1	6	2	2	1	4	1	2	8	5	3	-9	1	5	4	2	2	2	2	2	4	0	1
7394926	E12000001	H	1	1	2	6	5	2	1	4	1	2	5	8	2	-9	4	5	4	2	2	2	2	5	4	0	1
7394927	E12000001	H	3	1	1	3	1	2	1	2	1	2	1	7	4	3	4	2	1	2	2	2	1	1	4	0	1
7394928	E12000001	H	5	1	1	3	1	2	1	3	1	2	3	3	2	-9	4	2	1	2	2	2	1	1	4	0	1
7394929	E12000001	H	2	1	2	7	2	2	1	3	1	2	5	-9	-9	-9	4	6	5	2	2	2	2	2	4	0	1
7394930	E12000001	H	4	1	1	3	1	2	1	2	1	2	1	9	2	3	4	2	1	2	2	2	2	1	2	0	1
7394931	E12000001	H	1	1	2	6	5	2	1	2	1	2	5	9	8	-9	4	5	4	2	2	2	1	5	2	0	1
7394932	E12000001	H	1	1	1	5	4	2	1	2	1	1	2	9	8	4	4	4	3	1	1	2	2	2	4	0	1
7394933	E12000001	H	3	1	1	2	1	1	1	1	1	1	6	-9	-9	-9	2	1	0	1	1	2	1	1	2	0	1
7394934	E12000001	H	1	1	2	8	5	2	1	3	1	2	5	5	11	-9	4	7	6	2	2	2	2	2	3	0	1
7394935	E12000001	H	5	1	2	4	3	2	1	1	1	1	1	6	11	2	3	3	2	1	1	1	1	1	4	0	1
7394936	E12000001	H	2	1	2	5	2	1	1	5	1	1	6	9	8	-9	3	4	3	1	1	1	3	2	2	0	1
7394937	E12000001	H	5	1	1	5	1	2	1	3	1	2	1	9	1	3	4	4	3	2	2	2	1	1	4	0	1
7394938	E12000001	H	2	1	2	5	2	2	1	2	1	2	1	4	4	1	2	4	3	2	2	2	1	2	1	0	1
7394939	E12000001	H	2	1	1	5	2	2	1	1	1	2	1	8	6	4	3	4	3	2	2	2	1	2	3	0	1
7394940	E12000001	H	5	1	1	2	1	2	2	1	3	2	9	-9	-9	-9	2	1	0	2	2	2	1	1	4	0	1
7394941	E12000001	H	2	1	1	5	2	2	1	2	1	1	1	1	11	3	1	4	3	1	1	2	2	2	4	0	1
7394942	E12000001	H	2	1	1	4	2	2	1	1	1	2	2	3	2	4	2	3	2	2	2	2	1	2	2	0	1
7394943	E12000001	H	1	1	2	4	1	2	1	2	1	2	1	4	3	3	2	3	2	2	2	2	1	1	1	2	1
7394944	E12000001	H	2	1	1	7	2	2	1	2	1	2	2	1	2	3	1	6	5	2	2	2	1	2	3	0	2
7394945	E12000001	H	2	1	1	1	1	1	1	1	1	2	-9	-9	-9	-9	-9	0	-7	2	-7	-9	-7	-7	-7	0	-7
7394946	E12000001	H	2	1	2	5	2	2	1	1	1	2	1	6	11	1	3	4	3	2	2	2	1	2	3	0	1
7394947	E12000001	H	6	1	1	2	1	1	1	1	1	2	4	5	5	1	2	1	0	2	2	2	1	1	2	0	1
7394948	E12000001	H	-9	2	1	2	1	1	-9	-9	-9	-9	-9	-9	-9	-9	-9	1	0	-9	-9	-9	-9	1	-9	0	-9
7394949	E12000001	H	2	1	2	5	2	2	1	1	1	2	1	2	10	4	1	4	3	2	2	2	1	2	1	1	1
7394950	E12000001	H	2	1	1	4	2	2	1	1	1	2	2	5	3	4	3	3	2	2	2	2	1	2	4	0	1
7394951	E12000001	H	2	1	2	6	2	2	1	3	1	2	5	1	4	-9	1	5	4	2	2	2	2	2	1	0	1
7394952	E12000001	H	2	1	1	5	2	2	1	3	1	2	1	1	8	2	2	4	3	2	2	2	2	2	3	0	1
7394953	E12000001	H	2	1	1	4	2	2	1	1	1	1	1	3	2	3	2	3	2	1	1	1	1	2	2	0	1
7394954	E12000001	H	2	1	1	7	2	2	1	1	1	2	5	5	3	-9	3	6	5	2	2	2	1	2	3	0	1
7394955	E12000001	H	2	1	2	7	2	2	1	2	1	2	5	9	10	-9	1	6	5	2	2	2	1	2	1	0	1
7394956	E12000001	H	2	1	1	6	2	2	1	2	1	9	2	2	8	3	1	5	4	2	2	2	1	2	1	0	1
7394957	E12000001	H	1	1	1	5	4	2	1	2	1	8	3	9	10	-9	4	4	3	2	2	2	1	4	4	0	1
7394958	E12000001	H	2	1	1	5	2	2	1	2	1	2	2	2	8	3	1	4	3	2	2	2	1	2	1	0	1
7394959	E12000001	H	2	1	1	4	2	2	1	1	1	1	2	5	3	3	3	3	2	1	1	2	1	1	1	0	1
7394960	E12000001	H	2	1	1	5	3	2	1	3	1	2	8	8	2	-9	4	4	3	2	2	2	2	2	3	0	1
7394961	E12000001	H	3	1	1	4	1	2	1	2	1	9	3	-9	-9	-9	4	3	2	2	2	2	1	1	2	0	1
7394962	E12000001	H	2	1	2	5	2	2	1	2	1	2	1	1	4	2	1	4	3	2	2	2	2	3	1	0	1
7394963	E12000001	H	3	1	2	3	1	2	1	3	1	1	1	7	4	3	4	2	1	1	1	1	2	1	4	0	1
7394964	E12000001	H	5	1	2	2	1	2	1	1	1	2	1	6	11	3	4	1	0	2	2	2	1	1	4	0	1
7394965	E12000001	H	5	1	2	4	4	2	1	1	1	2	1	2	8	2	1	3	2	2	2	2	1	2	4	0	1
7394966	E12000001	H	3	1	1	1	1	1	1	1	1	2	-9	-9	-9	-9	-9	0	-7	2	-7	-9	-7	-7	-7	0	-7
7394967	E12000001	H	2	1	2	6	2	2	1	5	1	2	8	7	8	-9	4	5	4	2	2	2	3	2	4	0	2
7394968	E12000001	H	5	1	1	4	1	2	1	2	1	1	9	-9	-9	-9	4	3	2	1	1	1	1	1	3	0	1
7394969	E12000001	C	-9	1	1	8	5	2	1	4	1	1	5	-9	-9	-9	-9	9	8	1	1	2	2	2	-9	0	2
7394970	E12000001	C	-9	1	2	8	2	2	1	4	1	1	5	-9	-9	-9	-9	9	8	1	1	2	2	2	-9	0	2
7394971	E12000001	H	5	1	2	2	1	2	1	2	1	2	1	7	4	2	4	1	0	2	2	2	1	1	4	0	1
7394972	E12000001	H	1	1	1	7	4	2	1	2	1	2	5	8	2	-9	3	6	5	2	2	2	2	4	4	0	1
7394973	E12000001	H	3	1	2	5	1	2	1	2	1	2	3	9	8	-9	4	4	3	2	2	2	2	1	4	0	1
7394974	E12000001	H	1	1	2	3	1	2	1	2	1	9	3	7	7	-9	2	2	1	2	2	2	2	1	4	0	1
7394975	E12000001	H	1	1	2	6	4	2	1	2	1	2	1	9	4	1	4	5	4	2	2	2	2	2	1	0	1
7394976	E12000001	H	5	1	1	1	1	1	1	2	1	2	-9	-9	-9	-9	-9	0	-7	2	-7	-9	-7	-7	-7	0	-7
7394977	E12000001	H	1	1	1	4	4	2	1	2	1	9	3	5	3	-9	3	3	2	2	2	2	1	1	2	0	1
7394978	E12000001	H	2	1	2	5	2	2	1	3	1	9	7	7	5	-9	3	4	3	2	2	2	1	1	3	0	1
7394979	E12000001	H	2	1	2	4	2	2	1	1	1	1	1	2	10	1	1	3	2	1	1	2	1	1	1	1	1
7394980	E12000001	H	2	1	2	3	2	2	1	1	1	1	1	4	2	3	2	2	1	1	1	1	1	1	4	0	1
7394981	E12000001	H	3	1	1	6	4	2	1	2	1	2	5	5	8	-9	1	5	4	2	2	2	1	4	3	0	1
7394982	E12000001	H	2	1	2	8	2	2	1	4	1	2	5	1	4	-9	2	7	6	2	2	2	1	2	2	0	1
7394983	E12000001	H	5	1	2	3	1	2	1	1	1	2	1	9	4	3	4	2	1	2	2	2	1	1	4	0	1
7394984	E12000001	H	3	1	2	1	1	2	1	1	1	1	-9	-9	-9	-9	-9	0	-7	1	-7	-9	-7	-7	-7	0	-7
7394985	E12000001	H	3	1	1	1	1	1	1	1	1	2	-9	-9	-9	-9	-9	0	-7	2	-7	-9	-7	-7	-7	0	-7
7394986	E12000001	H	2	1	2	5	2	2	1	3	1	2	1	4	9	3	2	4	3	2	2	2	2	2	2	2	1
7394987	E12000001	H	3	1	1	3	1	2	1	1	1	1	1	3	2	3	1	2	1	1	1	2	1	1	4	0	1
7394988	E12000001	H	2	1	1	7	2	2	1	2	1	2	5	5	3	-9	3	6	5	2	2	2	2	2	4	0	1
7394989	E12000001	H	5	1	2	4	4	2	1	1	1	2	1	2	11	3	1	3	2	2	2	1	1	2	2	1	1
7394990	E12000001	H	5	1	1	2	1	1	1	2	1	1	6	-9	-9	-9	2	1	0	1	1	1	1	1	4	0	1
7394991	E12000001	H	1	1	2	7	5	2	1	3	1	2	5	5	6	-9	4	6	5	2	2	2	3	2	3	0	2
7394992	E12000001	C	-9	1	2	8	5	2	1	3	1	2	8	9	10	-9	-9	9	8	2	2	2	1	2	-9	0	2
7394993	E12000001	H	2	1	2	5	2	2	1	2	1	2	1	9	11	2	4	4	3	2	2	2	1	1	3	1	1
7394994	E12000001	H	3	1	1	1	1	2	1	2	1	1	-9	-9	-9	-9	-9	0	-7	1	-7	-9	-7	-7	-7	0	-7
7394995	E12000001	H	3	1	2	1	1	1	1	1	1	2	-9	-9	-9	-9	-9	0	-7	2	-7	-9	-7	-7	-7	0	-7
7394996	E12000001	H	2	1	1	7	2	2	1	3	1	2	5	8	2	-9	4	6	5	2	2	2	2	2	4	0	2
7394997	E12000001	H	3	1	2	1	1	1	1	1	1	2	-9	-9	-9	-9	-9	0	-7	2	-7	-9	-7	-7	-7	0	-7
7394998	E12000001	H	6	1	2	3	1	2	1	1	1	2	1	1	5	3	2	2	1	2	2	2	1	1	4	0	1
7394999	E12000001	H	1	1	2	5	1	2	1	4	1	1	8	-9	-9	-9	4	4	3	1	1	1	1	1	4	0	1
7395000	E12000001	H	1	1	2	3	1	2	1	3	1	2	8	-9	-9	-9	4	2	1	2	2	2	1	1	4	1	1
7395001	E12000001	H	2	1	1	3	2	2	1	2	1	1	1	3	11	2	2	2	1	1	1	2	1	1	4	0	1
7395002	E12000001	H	5	1	2	5	1	1	1	2	1	2	4	3	10	3	2	4	3	2	2	2	1	1	3	2	1
7395003	E12000001	H	5	1	2	1	1	1	1	1	1	1	-9	-9	-9	-9	-9	0	-7	1	-7	-9	-7	-7	-7	0	-7
7395004	E12000001	H	3	1	1	1	1	1	1	2	1	2	-9	-9	-9	-9	-9	0	-7	2	-7	-9	-7	-7	-7	0	-7
7395005	E12000001	H	1	1	2	6	4	2	1	1	1	2	2	3	2	4	2	5	4	2	2	2	2	5	3	0	1
7395006	E12000001	H	2	1	2	3	2	2	2	3	3	6	9	7	4	-9	4	2	1	2	2	2	2	1	4	0	1
7395007	E12000001	H	2	1	1	1	1	2	1	1	1	2	-9	-9	-9	-9	-9	0	-7	2	-7	-9	-7	-7	-7	0	-7
7395008	E12000001	H	2	1	2	6	2	2	1	4	1	2	1	4	3	3	2	5	4	2	2	2	3	2	2	0	2
7395009	E12000001	H	2	1	1	7	2	2	1	3	1	2	9	5	2	-9	4	6	5	2	2	2	2	2	2	0	1
7395010	E12000001	H	5	1	2	1	1	1	1	1	1	2	-9	-9	-9	-9	-9	0	-7	2	-7	-9	-7	-7	-7	0	-7
7395011	E12000001	H	5	1	1	6	1	2	1	3	1	2	3	2	2	-9	4	5	4	2	2	2	1	1	2	0	1
7395012	E12000001	H	2	1	1	1	1	1	1	1	1	2	-9	-9	-9	-9	-9	0	-7	2	-7	-9	-7	-7	-7	0	-7
7395013	E12000001	H	-9	2	2	2	1	1	-9	-9	-9	-9	-9	-9	-9	-9	-9	1	0	-9	-9	-9	-9	1	-9	0	-9
7395014	E12000001	H	2	1	2	1	1	1	1	1	1	2	-9	-9	-9	-9	-9	0	-7	2	-7	-9	-7	-7	-7	0	-7
7395015	E12000001	H	2	1	2	1	1	1	1	1	1	2	-9	-9	-9	-9	-9	0	-7	2	-7	-9	-7	-7	-7	0	-7
7395016	E12000001	H	2	1	2	6	2	2	1	1	1	2	1	6	11	3	2	5	4	2	2	2	1	2	2	0	1
7395017	E12000001	H	2	1	2	8	2	2	1	3	1	2	5	9	8	-9	4	7	6	2	2	1	2	2	3	0	1
7395018	E12000001	H	2	1	2	6	2	2	1	3	1	2	1	2	10	3	1	5	4	2	2	2	1	2	1	0	1
7395019	E12000001	H	1	1	2	2	1	1	1	2	1	1	4	7	6	-9	2	1	0	1	1	1	1	1	2	0	1
7395020	E12000001	H	5	1	1	2	1	1	1	1	1	2	6	-9	-9	-9	2	1	0	2	2	2	1	1	4	0	1
7395021	E12000001	H	2	1	1	8	2	2	1	3	1	2	5	5	2	-9	3	7	6	2	2	2	2	2	1	0	1
7395022	E12000001	H	5	1	2	1	1	1	1	1	1	1	-9	-9	-9	-9	-9	0	-7	1	-7	-9	-7	-7	-7	0	-7
7395023	E12000001	H	1	1	2	8	5	2	1	4	1	9	5	3	11	-9	2	7	6	2	2	2	3	5	4	0	2
7395024	E12000001	H	2	1	2	7	2	2	1	2	1	2	5	8	9	-9	4	6	5	2	2	2	3	2	4	0	2
7395025	E12000001	H	2	1	1	7	2	2	1	4	1	2	5	9	2	-9	4	6	5	2	2	2	2	2	2	0	1
7395026	E12000001	H	1	1	1	8	3	2	1	3	1	2	5	8	2	-9	4	7	6	2	2	2	1	3	4	0	1
7395027	E12000001	H	2	1	1	6	2	2	1	3	1	2	3	3	3	-9	4	5	4	2	2	2	1	2	3	0	1
7395028	E12000001	H	2	1	2	5	3	2	1	1	1	2	1	6	10	2	3	4	3	2	2	2	1	4	4	1	1
7395029	E12000001	H	1	1	2	8	5	2	1	5	1	2	5	7	5	-9	4	7	6	2	2	2	3	2	2	0	1
7395030	E12000001	H	3	1	1	4	1	2	1	2	1	1	1	5	12	3	3	3	2	1	1	2	1	1	2	0	1
7395031	E12000001	H	2	1	1	5	2	2	1	4	1	2	8	5	3	-9	3	4	3	2	2	2	2	4	4	0	1
7395032	E12000001	H	4	1	1	2	1	2	1	1	1	1	3	-9	-9	-9	3	1	0	1	1	2	1	1	4	0	1
7395033	E12000001	H	5	1	1	1	1	1	1	3	1	2	-9	-9	-9	-9	-9	0	-7	2	-7	-9	-7	-7	-7	0	-7
7395034	E12000001	H	3	1	1	6	4	2	1	3	1	2	1	5	3	3	3	5	4	2	2	2	1	4	2	0	1
7395035	E12000001	H	5	1	2	5	1	2	1	2	1	1	1	7	4	3	4	4	3	1	1	2	1	1	4	2	1
7395036	E12000001	H	2	1	2	5	2	2	1	3	1	2	1	7	4	3	4	4	3	2	2	2	2	1	3	0	1
7395037	E12000001	H	2	1	2	6	2	2	1	3	1	2	5	9	8	-9	3	5	4	2	2	2	1	2	3	0	1
7395038	E12000001	H	3	1	2	1	1	2	1	1	1	1	-9	-9	-9	-9	-9	0	-7	1	-7	-9	-7	-7	-7	0	-7
7395039	E12000001	H	2	1	1	2	1	1	1	2	1	2	6	-9	-9	-9	2	1	0	2	2	2	1	1	2	0	1
7395040	E12000001	H	1	1	1	2	1	2	1	1	1	1	2	3	10	3	2	1	0	1	1	2	1	1	4	0	1
7395041	E12000001	H	5	1	2	4	1	2	1	2	1	1	7	8	2	-9	4	3	2	1	1	2	1	1	4	2	1
7395042	E12000001	H	1	1	1	3	1	2	1	2	1	2	3	9	4	-9	4	2	1	2	2	2	1	1	4	0	1
7395043	E12000001	H	3	1	2	1	1	1	1	1	1	1	-9	-9	-9	-9	-9	0	-7	1	-7	-9	-7	-7	-7	0	-7
7395044	E12000001	H	5	1	2	5	4	2	1	3	1	2	2	1	4	4	2	4	3	2	2	2	2	2	2	0	1
7395045	E12000001	H	3	1	1	1	1	1	1	2	1	2	-9	-9	-9	-9	-9	0	-7	2	-7	-9	-7	-7	-7	0	-7
7395046	E12000001	H	2	1	1	6	2	2	1	3	1	2	3	1	3	-9	3	5	4	2	2	2	2	2	1	0	1
7395047	E12000001	H	5	1	2	3	5	2	1	2	1	1	1	5	3	4	3	2	1	1	1	2	1	1	1	0	1
7395048	E12000001	H	2	1	2	3	2	2	1	1	1	2	1	4	2	3	2	2	1	2	2	2	1	1	4	0	1
7395049	E12000001	H	2	1	1	4	2	2	1	1	1	2	1	3	9	3	2	3	2	2	2	2	1	2	1	0	1
7395050	E12000001	H	3	1	1	4	4	2	1	1	1	2	1	3	9	3	2	3	2	2	2	2	1	2	2	0	1
7395051	E12000001	H	1	1	1	4	3	2	1	1	1	1	1	5	2	4	3	3	2	1	1	1	1	2	3	0	1
7395052	E12000001	H	1	1	1	2	1	2	1	1	1	2	1	5	3	3	3	1	0	2	2	2	1	1	4	0	1
7395053	E12000001	H	5	1	2	4	4	2	1	2	1	2	1	7	4	3	4	3	2	2	2	2	1	1	3	0	1
7395054	E12000001	H	1	1	1	5	1	2	1	2	1	1	1	4	2	2	2	4	3	1	1	2	1	1	2	0	1
7395055	E12000001	H	2	1	2	8	2	2	1	3	1	2	5	9	10	-9	4	7	6	2	2	2	3	2	3	0	2
7395056	E12000001	H	1	1	1	3	1	2	1	1	1	1	2	4	2	2	2	2	1	1	1	2	1	1	4	0	1
7395057	E12000001	H	2	1	2	5	2	2	1	2	1	2	1	8	2	2	4	4	3	2	2	2	1	2	4	1	1
7395058	E12000001	H	1	1	2	7	5	2	1	2	1	2	5	9	2	-9	4	6	5	2	2	2	2	2	3	0	2
7395059	E12000001	H	1	1	1	4	1	2	1	3	1	1	1	8	2	3	4	3	2	1	1	1	3	1	2	0	1
7395060	E12000001	H	2	1	1	7	2	2	1	2	1	2	5	9	4	-9	4	6	5	2	2	2	2	2	3	0	1
7395061	E12000001	H	2	1	2	1	1	1	1	1	1	2	-9	-9	-9	-9	-9	0	-7	2	-7	-9	-7	-7	-7	0	-7
7395062	E12000001	H	2	1	2	3	2	2	1	1	1	1	3	7	4	-9	3	2	1	1	1	2	1	1	4	0	1
7395063	E12000001	H	5	1	2	4	4	2	1	1	1	2	1	9	6	3	3	3	2	2	2	2	1	2	2	0	1
7395064	E12000001	H	2	1	2	6	2	2	1	1	1	2	1	4	4	1	2	5	4	2	2	2	1	2	2	0	1
7395065	E12000001	H	3	1	1	3	1	2	1	1	1	2	1	7	7	3	2	2	1	2	2	2	1	1	1	0	1
7395066	E12000001	H	3	1	2	4	1	2	1	1	1	1	1	6	11	3	4	3	2	1	1	1	2	1	2	0	1
7395067	E12000001	H	2	1	2	1	1	1	1	1	1	1	-9	-9	-9	-9	-9	0	-7	1	-7	-9	-7	-7	-7	0	-7
7395068	E12000001	H	2	1	2	8	2	2	1	3	1	2	5	4	8	-9	2	7	6	2	2	2	1	2	2	0	1
7395069	E12000001	H	3	1	1	2	1	2	1	1	1	1	2	8	3	4	4	1	0	1	1	2	1	1	4	0	1
7395070	E12000001	H	1	1	2	2	1	2	1	1	1	2	1	7	2	3	2	1	0	2	2	2	1	1	4	0	1
7395071	E12000001	H	5	1	1	2	1	1	1	1	1	2	6	-9	-9	-9	2	1	0	2	2	2	1	1	4	0	1
7395072	E12000001	H	2	1	1	3	2	2	1	1	1	1	9	-9	-9	-9	4	2	1	1	1	1	2	1	4	0	1
7395073	E12000001	H	1	1	1	5	1	2	1	4	1	2	8	6	12	-9	4	4	3	2	2	2	1	1	4	0	1
7395074	E12000001	H	5	1	1	1	1	1	1	2	1	9	-9	-9	-9	-9	-9	0	-7	2	-7	-9	-7	-7	-7	0	-7
7395075	E12000001	H	3	1	1	2	1	2	1	1	1	2	1	9	5	3	4	1	0	2	2	2	1	1	3	0	1
7395076	E12000001	H	1	1	2	3	1	2	1	3	1	1	8	-9	-9	-9	4	2	1	1	1	2	1	1	3	0	1
7395077	E12000001	H	6	1	2	8	1	2	1	2	1	2	5	8	2	-9	4	7	6	2	2	2	1	1	3	0	1
7395078	E12000001	H	2	1	1	6	2	2	1	3	1	2	8	5	2	-9	4	5	4	2	2	2	2	2	2	0	1
7395079	E12000001	H	1	1	1	5	1	2	1	4	1	2	8	-9	-9	-9	4	4	3	2	2	2	2	1	2	0	1
7395080	E12000001	H	2	1	2	5	3	2	1	3	1	1	1	7	4	1	4	4	3	1	1	2	1	2	4	0	1
7395081	E12000001	H	2	1	1	7	2	2	1	3	1	2	5	4	2	-9	2	6	5	2	2	2	2	3	2	0	1
7395082	E12000001	H	5	1	2	5	1	2	1	4	1	2	8	-9	-9	-9	4	4	3	2	2	1	1	1	4	0	1
7395083	E12000001	H	5	1	1	1	1	2	1	1	1	1	-9	-9	-9	-9	-9	0	-7	1	-7	-9	-7	-7	-7	0	-7
7395084	E12000001	C	-9	1	1	6	4	2	1	2	1	2	1	8	11	3	-9	6	5	2	2	2	1	4	-9	0	1
7395085	E12000001	H	3	1	1	2	1	2	1	1	1	1	1	9	4	3	4	1	0	1	1	2	1	1	4	0	1
7395086	E12000001	H	5	1	2	1	1	1	1	2	1	1	-9	-9	-9	-9	-9	0	-7	1	-7	-9	-7	-7	-7	0	-7
7395087	E12000001	H	3	1	1	2	1	2	1	1	1	1	6	-9	-9	-9	2	1	0	1	1	2	1	1	2	0	1
7395088	E12000001	H	5	1	2	1	1	1	1	1	1	2	-9	-9	-9	-9	-9	0	-7	2	-7	-9	-7	-7	-7	0	-7
7395089	E12000001	H	3	1	2	1	1	2	1	1	1	1	-9	-9	-9	-9	-9	0	-7	1	-7	-9	-7	-7	-7	0	-7
7395090	E12000001	H	5	1	2	1	1	1	1	2	1	1	-9	-9	-9	-9	-9	0	-7	1	-7	-9	-7	-7	-7	0	-7
7395091	E12000001	H	3	1	1	1	1	2	1	1	1	1	-9	-9	-9	-9	-9	0	-7	1	-7	-9	-7	-7	-7	0	-7
7395092	E12000001	H	5	1	2	3	1	2	1	3	1	1	7	-9	-9	-9	4	2	1	1	1	2	1	1	4	2	1
7395093	E12000001	H	5	1	2	1	1	2	1	1	1	2	-9	-9	-9	-9	-9	0	-7	2	-7	-9	-7	-7	-7	0	-7
7395094	E12000001	H	3	1	1	1	1	1	1	3	1	2	-9	-9	-9	-9	-9	0	-7	2	-7	-9	-7	-7	-7	0	-7
7395095	E12000001	H	2	1	1	3	2	2	1	1	1	1	9	5	2	-9	4	2	1	1	1	2	3	1	3	0	1
7395096	E12000001	H	5	1	2	4	3	2	1	1	1	2	1	6	11	2	4	3	2	2	2	2	1	2	4	1	1
7395097	E12000001	H	3	1	2	2	1	1	1	1	1	1	4	6	11	-9	2	1	0	1	1	1	1	1	2	0	1
7395098	E12000001	H	2	1	1	7	2	2	1	3	1	9	5	5	4	-9	3	6	5	2	2	2	2	2	3	0	2
7395099	E12000001	H	3	1	1	1	1	2	1	1	1	1	-9	-9	-9	-9	-9	0	-7	1	-7	-9	-7	-7	-7	0	-7
7395100	E12000001	H	3	1	1	5	5	2	1	2	1	1	2	5	3	3	3	4	3	1	1	2	1	5	4	0	1
7395101	E12000001	H	2	1	1	1	1	1	1	1	1	9	-9	-9	-9	-9	-9	0	-7	2	-7	-9	-7	-7	-7	0	-7
7395102	E12000001	H	3	1	1	4	1	2	1	4	1	9	9	5	5	-9	4	3	2	2	2	2	1	1	4	0	1
7395103	E12000001	H	3	1	1	3	1	2	1	4	1	1	8	5	1	-9	4	2	1	1	1	2	1	1	4	0	1
7395104	E12000001	H	2	1	1	1	1	1	1	1	1	2	-9	-9	-9	-9	-9	0	-7	2	-7	-9	-7	-7	-7	0	-7
7395105	E12000001	H	5	1	2	5	1	2	1	1	1	2	3	4	2	-9	2	4	3	2	2	2	1	1	2	0	1
7395106	E12000001	H	1	1	1	4	3	2	1	2	1	1	1	9	4	3	4	3	2	1	1	1	3	2	4	0	1
7395107	E12000001	H	5	1	2	1	1	1	1	1	1	1	-9	-9	-9	-9	-9	0	-7	1	-7	-9	-7	-7	-7	0	-7
7395108	E12000001	H	2	1	2	5	2	2	1	2	1	2	1	7	4	2	4	4	3	2	2	2	1	2	2	0	1
7395109	E12000001	H	2	1	1	4	2	2	1	2	1	2	1	5	5	3	3	3	2	2	2	2	1	1	3	0	1
7395110	E12000001	H	1	1	1	4	1	2	1	3	1	2	8	9	5	-9	4	3	2	2	2	2	2	1	4	0	1
7395111	E12000001	H	3	1	1	1	1	1	1	1	1	1	-9	-9	-9	-9	-9	0	-7	1	-7	-9	-7	-7	-7	0	-7
7395112	E12000001	H	3	1	2	2	1	1	1	1	1	2	4	-9	-9	-9	2	1	0	2	2	2	1	1	4	0	1
7395113	E12000001	H	1	1	2	8	5	2	1	3	1	2	5	-9	-9	-9	4	7	6	2	2	2	2	5	2	0	1
7395114	E12000001	H	5	1	1	2	1	1	1	2	1	2	4	-9	-9	-9	2	1	0	2	2	2	3	1	4	0	1
7395115	E12000001	H	2	1	2	5	2	2	1	2	1	2	1	7	4	2	4	4	3	2	2	2	1	1	4	0	1
7395116	E12000001	H	3	1	2	1	1	1	1	1	1	1	-9	-9	-9	-9	-9	0	-7	1	-7	-9	-7	-7	-7	0	-7
7395117	E12000001	H	1	1	2	4	1	2	1	2	1	2	1	6	11	3	4	3	2	2	2	2	2	1	4	0	1
7395118	E12000001	H	2	1	2	1	1	2	1	1	1	2	-9	-9	-9	-9	-9	0	-7	2	-7	-9	-7	-7	-7	0	-7
7395119	E12000001	H	1	1	2	7	5	2	1	3	1	2	5	9	9	-9	3	6	5	2	2	2	2	5	2	0	1
7395120	E12000001	H	3	1	2	4	2	2	1	1	1	2	1	2	11	2	1	3	2	2	2	2	1	2	1	0	1
7395121	E12000001	H	2	1	2	3	1	2	1	2	1	2	1	7	4	2	4	2	1	2	2	2	1	1	4	0	1
7395122	E12000001	H	1	1	2	8	5	2	1	2	1	2	5	5	10	-9	4	7	6	2	2	2	1	4	3	0	1
7395123	E12000001	H	2	1	2	4	2	2	2	3	1	1	1	6	11	3	4	3	2	1	1	2	3	1	2	3	1
7395124	E12000001	H	2	1	2	4	2	2	1	1	1	2	1	4	11	2	2	3	2	2	2	2	1	1	3	1	1
7395125	E12000001	H	3	1	1	3	1	2	1	2	1	2	1	8	2	4	4	2	1	2	2	2	1	1	4	0	1
7395126	E12000001	H	2	1	2	6	2	2	1	3	1	2	1	2	11	2	2	5	4	2	2	2	1	2	1	0	1
7395127	E12000001	H	4	1	1	5	5	2	1	2	1	1	2	5	11	3	3	4	3	1	1	2	1	5	2	0	1
7395128	E12000001	H	1	1	1	4	3	2	1	2	1	2	1	5	3	3	3	3	2	2	2	2	1	1	3	0	1
7395129	E12000001	H	5	1	2	3	1	2	1	1	1	1	1	9	5	1	4	2	1	1	1	1	1	1	4	1	1
7395130	E12000001	H	1	1	1	7	4	2	1	3	1	2	5	9	9	-9	4	6	5	2	2	2	1	4	4	0	1
7395131	E12000001	H	5	1	2	1	1	1	1	2	1	2	-9	-9	-9	-9	-9	0	-7	2	-7	-9	-7	-7	-7	0	-7
7395132	E12000001	H	5	1	2	4	1	2	1	2	1	2	1	8	2	3	4	3	2	2	2	2	1	1	3	1	1
7395133	E12000001	H	3	1	1	5	4	2	1	1	1	2	2	1	5	4	2	4	3	2	2	2	1	4	2	0	1
7395134	E12000001	H	1	1	2	8	5	2	1	3	1	2	5	9	11	-9	4	7	6	2	2	2	1	5	3	0	1
7395135	E12000001	H	1	1	1	6	4	2	1	3	1	2	8	4	7	-9	2	5	4	2	2	2	1	4	4	0	2
7395136	E12000001	H	1	1	1	5	1	2	1	1	1	2	1	4	4	2	2	4	3	2	2	2	1	1	4	0	1
7395137	E12000001	H	3	1	1	5	3	2	1	2	1	1	3	9	3	-9	4	4	3	1	1	1	1	2	4	0	1
7395138	E12000001	H	2	1	1	1	1	1	1	1	1	2	-9	-9	-9	-9	-9	0	-7	2	-7	-9	-7	-7	-7	0	-7
7395139	E12000001	H	5	1	2	1	1	1	1	1	1	1	-9	-9	-9	-9	-9	0	-7	1	-7	-9	-7	-7	-7	0	-7
7395140	E12000001	H	1	1	2	8	5	2	1	4	1	2	5	3	9	-9	2	7	6	2	2	2	2	5	4	0	1
7395141	E12000001	H	2	1	2	5	2	2	1	4	1	9	8	4	2	-9	1	4	3	2	2	2	1	3	1	0	1
7395142	E12000001	H	2	1	1	2	1	2	1	1	1	2	1	8	3	3	4	1	0	2	2	2	1	1	4	0	1
7395143	E12000001	H	2	1	2	1	1	1	1	1	1	2	-9	-9	-9	-9	-9	0	-7	2	-7	-9	-7	-7	-7	0	-7
7395144	E12000001	H	2	1	1	8	2	2	1	5	1	2	5	5	2	-9	4	7	6	2	2	2	2	2	4	0	2
7395145	E12000001	H	2	1	2	7	2	2	1	1	1	2	5	2	10	-9	2	6	5	2	2	2	1	2	1	0	1
7395146	E12000001	H	1	1	2	5	4	2	1	3	1	2	1	9	8	3	4	4	3	2	2	2	1	2	4	1	1
7395147	E12000001	H	5	1	2	3	1	2	1	2	1	9	1	5	5	2	4	2	1	2	2	2	2	1	2	0	1
7395148	E12000001	H	2	1	1	5	2	2	1	4	1	1	1	9	10	2	4	4	3	1	1	2	2	2	1	0	1
7395149	E12000001	H	2	1	2	8	2	2	1	2	1	2	5	1	5	-9	4	7	6	2	2	2	3	2	4	0	2
7395150	E12000001	H	2	1	2	8	2	2	1	3	1	2	5	-9	-9	-9	4	7	6	2	2	2	2	2	1	0	1
7395151	E12000001	H	2	1	1	4	2	2	1	2	1	2	1	1	4	3	2	3	2	2	2	2	1	2	2	0	1
7395152	E12000001	H	3	1	1	5	1	2	1	2	1	2	1	8	8	4	4	4	3	2	2	2	1	1	4	0	1
7395153	E12000001	H	2	1	1	6	2	2	1	3	1	2	8	5	3	-9	2	5	4	2	2	2	2	2	4	0	1
7395154	E12000001	H	2	1	1	5	2	2	2	2	1	2	1	3	2	4	1	4	3	2	2	2	1	2	1	0	1
7395155	E12000001	H	3	1	1	1	1	1	1	1	1	1	-9	-9	-9	-9	-9	0	-7	1	-7	-9	-7	-7	-7	0	-7
7395156	E12000001	C	-9	1	2	8	5	2	1	3	1	9	8	6	11	-9	-9	9	8	2	2	2	2	5	-9	0	1
7395157	E12000001	H	2	1	2	5	2	2	1	3	1	2	8	2	4	-9	3	4	3	2	2	2	1	2	2	0	1
7395158	E12000001	H	2	1	1	5	2	2	1	1	1	1	3	5	3	-9	2	4	3	1	1	1	1	2	2	0	1
7395159	E12000001	H	3	1	1	4	1	2	1	1	1	2	1	2	3	4	1	3	2	2	2	2	1	1	3	0	1
7395160	E12000001	H	2	1	2	8	2	2	1	3	1	2	5	7	4	-9	4	7	6	2	2	2	1	2	4	0	1
7395161	E12000001	H	2	1	2	6	2	2	1	2	1	2	5	9	5	-9	4	5	4	2	2	2	1	2	4	0	1
7395162	E12000001	H	1	1	1	7	4	2	1	3	1	2	5	8	2	-9	4	6	5	2	2	2	2	4	2	0	1
7395163	E12000001	H	2	1	2	4	2	2	1	2	1	2	1	4	8	2	2	3	2	2	2	2	1	2	3	3	1
7395164	E12000001	H	1	1	2	8	5	2	1	2	1	2	5	9	2	-9	4	7	6	2	2	2	1	5	4	0	1
7395165	E12000001	H	1	1	1	7	1	2	1	1	1	2	5	5	2	-9	3	6	5	2	2	2	1	1	2	0	1
7395166	E12000001	H	2	1	2	6	2	2	1	1	1	2	5	5	12	-9	2	5	4	2	2	2	1	2	2	0	1
7395167	E12000001	H	3	1	1	8	4	2	1	2	1	2	5	8	6	-9	3	7	6	2	2	2	1	4	1	0	1
7395168	E12000001	H	5	1	2	1	1	1	1	2	1	1	-9	-9	-9	-9	-9	0	-7	1	-7	-9	-7	-7	-7	0	-7
7395169	E12000001	H	1	1	1	2	1	2	1	1	1	2	1	6	10	3	3	1	0	2	2	2	1	1	4	0	1
7395170	E12000001	H	5	1	2	5	2	2	1	2	1	2	1	6	10	3	3	4	3	2	2	2	3	2	4	0	1
7395171	E12000001	H	2	1	2	6	2	2	1	3	1	2	1	5	11	1	3	5	4	2	2	2	1	2	3	0	1
7395172	E12000001	H	2	1	1	4	2	2	1	2	1	1	1	2	2	4	1	3	2	1	1	2	1	1	1	0	1
7395173	E12000001	H	2	1	2	4	2	2	1	1	1	2	1	2	10	4	1	3	2	2	2	2	1	2	1	2	1
7395174	E12000001	H	2	1	1	6	2	2	1	2	1	2	1	5	3	3	3	5	4	2	2	2	1	2	4	0	1
7395175	E12000001	H	2	1	1	4	2	2	1	1	1	2	2	1	2	4	2	3	2	2	2	2	1	1	1	0	1
7395176	E12000001	H	2	1	1	2	1	2	1	2	1	2	3	9	8	-9	3	1	0	2	2	2	1	1	3	0	1
7395177	E12000001	H	5	1	2	3	1	2	1	1	1	2	7	3	4	-9	2	2	1	2	2	2	1	1	4	0	1
7395178	E12000001	H	2	1	2	6	2	2	1	2	1	2	1	3	12	1	2	5	4	2	2	1	1	2	2	0	1
7395179	E12000001	H	2	1	1	2	1	2	1	1	1	2	1	6	1	4	2	1	0	2	2	2	1	1	4	0	1
7395180	E12000001	H	2	1	2	7	2	2	1	5	1	2	5	9	11	-9	4	6	5	2	2	2	3	2	4	0	1
7395181	E12000001	H	2	1	1	3	2	2	1	2	1	1	1	3	8	3	2	2	1	1	1	1	1	1	4	0	1
7395182	E12000001	H	2	1	2	8	2	2	1	1	1	2	5	7	4	-9	2	7	6	2	2	2	1	2	2	0	1
7395183	E12000001	H	2	1	1	4	1	2	1	2	1	1	1	4	9	3	2	3	2	1	1	1	1	1	4	0	1
7395184	E12000001	H	2	1	1	6	2	2	1	3	1	2	1	6	10	1	4	5	4	2	2	2	1	2	4	0	1
7395185	E12000001	H	2	1	1	4	2	2	1	2	1	2	1	9	3	3	4	3	2	2	2	2	1	1	2	0	1
7395186	E12000001	H	2	1	2	1	1	1	1	1	1	2	-9	-9	-9	-9	-9	0	-7	2	-7	-9	-7	-7	-7	0	-7
7395187	E12000001	H	2	1	2	7	2	2	1	3	1	2	5	2	9	-9	1	6	5	2	2	2	3	2	1	0	1
7395188	E12000001	H	1	1	1	5	4	2	1	2	1	2	3	3	10	-9	2	4	3	2	2	2	2	3	1	0	1
7395189	E12000001	H	2	1	2	5	2	2	1	1	1	2	1	4	8	3	2	4	3	2	2	2	1	1	2	0	1
7395190	E12000001	H	1	1	1	8	5	2	1	3	1	2	5	8	6	-9	4	7	6	2	2	2	2	2	4	0	1
7395191	E12000001	H	1	1	2	4	5	2	1	3	1	2	8	9	2	-9	4	3	2	2	2	2	1	1	4	2	1
7395192	E12000001	H	3	1	1	2	1	2	1	1	1	1	1	9	2	3	4	1	0	1	1	1	1	1	3	0	1
7395193	E12000001	C	-9	1	2	8	5	2	1	3	1	2	5	7	4	-9	-9	9	8	2	2	2	1	2	-9	0	2
7395194	E12000001	H	3	1	2	4	1	2	1	2	1	2	1	4	8	3	2	3	2	2	2	2	1	1	3	2	1
7395195	E12000001	H	3	1	1	1	1	1	1	2	1	1	-9	-9	-9	-9	-9	0	-7	1	-7	-9	-7	-7	-7	0	-7
7395196	E12000001	H	2	1	1	5	2	2	1	5	1	2	8	8	4	-9	3	4	3	2	2	2	1	2	3	0	1
7395197	E12000001	H	2	1	2	7	2	2	1	2	1	2	5	4	8	-9	2	6	5	2	2	2	1	2	1	0	1
7395198	E12000001	H	2	1	1	3	1	2	1	2	1	2	1	1	4	3	1	2	1	2	2	2	1	1	4	0	1
7395199	E12000001	H	1	1	2	4	1	2	1	2	1	9	1	2	12	3	1	3	2	2	2	2	1	1	4	0	1
7395200	E12000001	H	1	1	1	6	4	2	1	1	1	1	1	2	9	3	1	5	4	1	1	1	1	4	2	0	1
7395201	E12000001	H	2	1	1	5	2	2	1	3	1	2	1	5	3	3	3	4	3	2	2	2	1	2	4	0	1
7395202	E12000001	H	2	1	1	7	2	2	1	3	1	2	5	8	2	-9	3	6	5	2	2	2	1	2	2	0	1
7395203	E12000001	H	2	1	1	7	2	2	1	5	1	2	5	9	4	-9	2	6	5	2	2	2	3	2	2	0	1
7395204	E12000001	H	4	1	1	8	5	2	1	3	1	1	5	6	12	-9	4	7	6	1	1	1	2	5	4	0	2
7395205	E12000001	H	1	1	1	3	1	2	1	2	1	1	3	-9	-9	-9	4	2	1	1	1	2	1	1	2	0	1
7395206	E12000001	H	2	1	1	1	1	2	1	1	1	1	-9	-9	-9	-9	-9	0	-7	1	-7	-9	-7	-7	-7	0	-7
7395207	E12000001	H	2	1	2	6	2	2	1	5	1	1	5	9	4	-9	4	5	4	1	1	1	3	2	3	0	1
7395208	E12000001	H	3	1	1	3	1	2	1	1	1	1	3	5	3	-9	4	2	1	1	1	2	1	1	4	0	1
7395209	E12000001	H	2	1	1	1	1	1	1	1	1	1	-9	-9	-9	-9	-9	0	-7	1	-7	-9	-7	-7	-7	0	-7
7395210	E12000001	H	2	1	1	4	3	2	1	1	1	2	1	4	6	3	2	3	2	2	2	2	1	1	2	0	1
7395211	E12000001	H	2	1	1	2	1	1	1	1	1	2	6	-9	-9	-9	2	1	0	2	2	2	1	1	4	0	1
7395212	E12000001	H	1	1	1	8	5	2	1	3	1	2	1	4	2	3	2	7	6	2	2	2	1	2	2	0	1
7395213	E12000001	H	2	1	1	6	2	2	1	2	1	2	1	8	3	3	4	5	4	2	2	2	1	2	4	0	1
7395214	E12000001	H	1	1	1	8	3	2	1	4	1	2	5	5	8	-9	4	7	6	2	2	2	1	3	4	0	1
7395215	E12000001	H	2	1	1	5	2	2	1	2	1	1	1	1	2	3	1	4	3	1	1	2	1	1	1	0	1
7395216	E12000001	H	3	1	2	2	1	2	1	1	1	1	9	9	5	-9	4	1	0	1	1	1	1	1	2	0	1
7395217	E12000001	H	3	1	1	2	1	2	1	1	1	2	3	-9	-9	-9	2	1	0	2	2	2	1	1	4	0	1
7395218	E12000001	H	3	1	2	5	2	2	1	3	1	2	7	9	8	-9	4	4	3	2	2	2	1	2	4	0	1
7395219	E12000001	H	2	1	2	3	2	2	2	1	4	2	3	-9	-9	-9	4	2	1	2	2	2	1	1	4	0	1
7395220	E12000001	H	5	1	2	2	1	2	1	2	1	1	1	6	11	3	4	1	0	1	1	1	2	1	3	0	1
7395221	E12000001	H	5	1	1	1	1	1	1	1	1	1	-9	-9	-9	-9	-9	0	-7	1	-7	-9	-7	-7	-7	0	-7
7395222	E12000001	H	5	1	1	1	1	1	1	1	1	2	-9	-9	-9	-9	-9	0	-7	2	-7	-9	-7	-7	-7	0	-7
7395223	E12000001	H	2	1	1	4	2	2	1	3	1	2	1	8	2	3	3	3	2	2	2	2	1	1	3	0	1
7395224	E12000001	H	3	1	1	5	4	2	1	2	1	2	3	8	2	-9	4	4	3	2	2	2	1	2	4	0	1
7395225	E12000001	H	5	1	2	3	1	2	1	3	1	1	3	6	11	-9	4	2	1	1	1	2	2	1	4	1	1
7395226	E12000001	H	2	1	1	7	2	2	1	2	1	2	5	5	3	-9	3	6	5	2	2	2	1	2	4	0	1
7395227	E12000001	H	3	1	1	6	2	2	1	3	1	1	3	8	2	-9	4	5	4	1	1	2	1	2	4	0	1
7395228	E12000001	H	2	1	1	1	1	1	1	1	1	2	-9	-9	-9	-9	-9	0	-7	2	-7	-9	-7	-7	-7	0	-7
7395229	E12000001	H	1	1	2	7	4	2	1	2	1	2	5	4	4	-9	2	6	5	2	2	2	1	4	4	0	1
7395230	E12000001	H	2	1	1	5	2	2	1	3	1	2	1	3	3	3	2	4	3	2	2	1	2	2	2	0	1
7395231	E12000001	H	1	1	2	6	4	2	1	2	1	2	5	2	11	-9	1	5	4	2	2	2	2	4	2	0	1
7395232	E12000001	H	5	1	1	3	1	1	1	1	1	2	6	-9	-9	-9	2	2	1	2	2	2	1	1	2	0	1
7395233	E12000001	H	1	1	2	4	1	2	1	2	1	2	1	7	2	3	2	3	2	2	2	2	2	1	2	0	1
7395234	E12000001	H	2	1	1	1	1	1	2	1	3	2	-9	-9	-9	-9	-9	0	-7	2	-7	-9	-7	-7	-7	0	-7
7395235	E12000001	H	5	1	2	2	1	1	1	2	1	1	6	-9	-9	-9	2	1	0	1	1	1	2	1	4	0	1
7395236	E12000001	H	2	1	2	4	2	2	2	1	3	2	1	2	11	3	2	3	2	2	2	2	1	2	4	0	1
7395237	E12000001	H	1	1	1	4	4	2	2	2	1	2	1	3	9	3	2	3	2	2	2	2	2	3	2	0	1
7395238	E12000001	H	2	1	1	2	1	2	2	1	2	2	1	9	12	1	4	1	0	2	2	2	1	1	2	0	1
7395239	E12000001	H	1	1	1	6	2	2	1	2	1	2	1	5	4	3	3	5	4	2	2	2	1	2	1	0	1
7395240	E12000001	H	5	1	1	1	1	1	1	4	1	2	-9	-9	-9	-9	-9	0	-7	2	-7	-9	-7	-7	-7	0	-7
7395241	E12000001	H	5	1	1	1	1	1	1	2	1	1	-9	-9	-9	-9	-9	0	-7	1	-7	-9	-7	-7	-7	0	-7
7395242	E12000001	H	3	1	2	1	1	1	1	1	1	2	-9	-9	-9	-9	-9	0	-7	2	-7	-9	-7	-7	-7	0	-7
7395243	E12000001	H	1	1	1	5	1	2	1	3	1	2	1	5	2	3	3	4	3	2	2	2	2	1	4	0	1
7395244	E12000001	H	2	1	2	6	2	2	1	2	1	2	1	9	11	1	4	5	4	2	2	2	1	2	4	0	1
7395245	E12000001	H	5	1	2	2	1	2	1	2	1	2	1	6	11	2	3	1	0	2	2	2	2	1	2	0	1
7395246	E12000001	H	3	1	2	1	1	2	1	1	1	9	-9	-9	-9	-9	-9	0	-7	2	-7	-9	-7	-7	-7	0	-7
7395247	E12000001	H	2	1	2	5	2	2	1	2	1	2	7	-9	-9	-9	3	4	3	2	2	2	3	2	2	1	1
7395248	E12000001	H	2	1	1	4	2	2	1	2	1	2	2	3	3	1	2	3	2	2	2	2	1	1	1	0	1
7395249	E12000001	H	1	1	2	6	5	2	1	2	1	2	5	6	11	-9	4	5	4	2	2	2	1	5	3	0	1
7395250	E12000001	H	1	1	1	8	4	2	1	3	1	2	5	5	3	-9	3	7	6	2	2	2	1	4	3	0	1
7395251	E12000001	H	2	1	1	8	2	2	1	3	1	2	5	8	6	-9	3	7	6	2	2	2	1	2	2	0	1
7395252	E12000001	H	1	1	1	3	1	2	1	2	1	2	8	8	2	-9	4	2	1	2	2	2	1	1	4	0	1
7395253	E12000001	H	1	1	1	6	5	2	1	3	1	2	5	9	12	-9	4	5	4	2	2	2	2	1	4	0	1
7395254	E12000001	H	3	1	1	4	1	2	1	2	1	2	1	5	3	4	3	3	2	2	2	2	1	1	3	0	1
7395255	E12000001	H	2	1	2	1	1	1	1	1	1	2	-9	-9	-9	-9	-9	0	-7	2	-7	-9	-7	-7	-7	0	-7
7395256	E12000001	H	2	1	1	6	2	2	1	3	1	2	5	1	4	-9	2	5	4	2	2	2	1	4	2	0	1
7395257	E12000001	H	2	1	1	1	1	1	1	1	1	2	-9	-9	-9	-9	-9	0	-7	2	-7	-9	-7	-7	-7	0	-7
7395258	E12000001	H	2	1	2	6	2	2	1	3	1	2	1	2	9	3	1	5	4	2	2	2	1	2	2	0	1
7395259	E12000001	H	2	1	1	7	2	2	1	2	1	1	5	8	2	-9	4	6	5	1	1	1	1	2	4	0	1
7395260	E12000001	H	2	1	1	7	2	2	1	3	1	2	5	5	2	-9	4	6	5	2	2	2	3	2	2	0	1
7395261	E12000001	H	2	1	1	4	2	2	1	3	1	2	1	8	2	4	4	3	2	2	2	2	2	1	4	0	1
7395262	E12000001	H	2	1	2	5	2	2	1	2	1	2	3	3	11	-9	2	4	3	2	2	2	1	2	4	0	1
7395263	E12000001	H	3	1	2	1	1	1	1	1	1	2	-9	-9	-9	-9	-9	0	-7	2	-7	-9	-7	-7	-7	0	-7
7395264	E12000001	H	3	1	1	8	5	2	1	2	1	2	5	4	5	-9	2	7	6	2	2	2	1	2	2	0	1
7395265	E12000001	H	2	1	2	5	2	2	1	1	1	2	1	4	11	3	2	4	3	2	2	2	1	2	1	1	1
7395266	E12000001	H	2	1	1	2	1	2	1	1	1	2	1	3	9	3	1	1	0	2	2	1	1	1	4	0	1
7395267	E12000001	H	5	1	1	1	1	1	1	1	1	2	-9	-9	-9	-9	-9	0	-7	2	-7	-9	-7	-7	-7	0	-7
7395268	E12000001	H	2	1	2	6	2	2	1	3	1	1	5	4	3	-9	4	5	4	1	1	2	2	2	2	0	1
7395269	E12000001	H	2	1	2	1	1	1	1	1	1	2	-9	-9	-9	-9	-9	0	-7	2	-7	-9	-7	-7	-7	0	-7
7395270	E12000001	H	5	1	2	2	1	1	1	1	1	2	4	9	5	1	2	1	0	2	2	2	1	1	3	0	1
7395271	E12000001	H	2	1	1	4	2	2	1	1	1	2	1	1	2	4	1	3	2	2	2	2	1	1	1	0	1
7395272	E12000001	H	2	1	1	3	2	2	1	1	1	2	1	1	4	3	2	2	1	2	2	2	1	1	4	0	1
7395273	E12000001	H	3	1	2	6	4	2	1	1	1	2	5	4	4	-9	2	5	4	2	2	2	1	2	2	0	1
7395274	E12000001	H	5	1	1	1	1	1	1	1	1	2	-9	-9	-9	-9	-9	0	-7	2	-7	-9	-7	-7	-7	0	-7
7395275	E12000001	H	2	1	1	7	2	2	1	2	1	2	5	5	2	-9	2	6	5	2	2	2	1	2	4	0	1
7395276	E12000001	H	2	1	2	6	2	2	1	1	1	2	1	2	10	2	1	5	4	2	2	2	1	2	1	0	1
7395277	E12000001	H	2	1	2	1	1	1	1	1	1	1	-9	-9	-9	-9	-9	0	-7	1	-7	-9	-7	-7	-7	0	-7
7395278	E12000001	H	2	1	2	1	1	1	1	1	1	1	-9	-9	-9	-9	-9	0	-7	1	-7	-9	-7	-7	-7	0	-7
7395279	E12000001	H	2	1	1	5	2	2	1	1	1	2	1	1	2	3	1	4	3	2	2	2	1	2	2	0	1
7395280	E12000001	H	2	1	2	7	2	2	1	2	1	2	5	7	4	-9	4	6	5	2	2	2	1	2	1	0	1
7395281	E12000001	H	5	1	2	5	4	2	1	2	1	1	1	6	11	3	3	4	3	1	1	2	1	2	4	0	1
7395282	E12000001	H	2	1	2	2	1	2	1	1	1	2	1	7	4	3	4	1	0	2	2	2	1	1	4	0	1
7395283	E12000001	H	2	1	2	6	2	2	1	1	1	2	5	7	4	-9	2	5	4	2	2	2	1	2	3	0	1
7395284	E12000001	H	5	1	2	8	5	2	1	4	1	2	5	4	9	-9	2	7	6	2	2	2	3	2	2	0	1
7395285	E12000001	H	2	1	2	6	2	2	1	2	1	2	2	6	8	2	3	5	4	2	2	2	1	2	4	0	1
7395286	E12000001	H	-9	2	2	2	1	1	-9	-9	-9	-9	-9	-9	-9	-9	-9	1	0	-9	-9	-9	-9	1	-9	0	-9
7395287	E12000001	H	2	1	1	4	2	2	1	1	1	1	1	3	9	4	2	3	2	1	1	1	1	1	2	0	1
7395288	E12000001	H	2	1	1	4	2	2	1	2	1	1	1	5	3	3	3	3	2	1	1	1	1	2	3	0	1
7395289	E12000001	H	2	1	2	6	2	2	1	1	1	2	9	7	4	-9	3	5	4	2	2	2	1	2	3	0	1
7395290	E12000001	H	2	1	1	8	2	2	1	4	1	2	5	9	8	-9	4	7	6	2	2	2	2	2	4	0	1
7395291	E12000001	H	1	1	1	8	5	2	2	3	1	2	5	8	2	-9	4	7	6	2	2	2	1	5	1	0	1
7395292	E12000001	H	2	1	2	6	2	2	1	2	1	2	5	7	4	-9	4	5	4	2	2	2	1	2	4	0	1
7395293	E12000001	H	-9	2	2	2	1	1	-9	-9	-9	-9	-9	-9	-9	-9	-9	1	0	-9	-9	-9	-9	1	-9	0	-9
7395294	E12000001	H	2	1	1	4	2	2	1	1	1	2	1	5	2	3	3	3	2	2	2	2	1	2	3	0	1
7395295	E12000001	H	3	1	1	2	1	2	1	1	1	9	3	7	4	-9	1	1	0	2	2	2	1	1	4	0	1
7395296	E12000001	H	2	1	1	1	1	1	1	1	1	2	-9	-9	-9	-9	-9	0	-7	2	-7	-9	-7	-7	-7	0	-7
7395297	E12000001	H	2	1	2	1	1	2	1	1	1	1	-9	-9	-9	-9	-9	0	-7	1	-7	-9	-7	-7	-7	0	-7
7395298	E12000001	H	1	1	2	8	5	2	1	3	1	2	5	7	4	-9	4	7	6	2	2	2	3	2	1	0	2
7395299	E12000001	H	2	1	2	6	2	2	1	3	1	1	7	4	2	-9	3	5	4	1	1	1	2	2	3	0	1
7395300	E12000001	H	1	1	2	7	1	2	1	2	1	2	5	2	11	-9	1	6	5	2	2	2	1	1	2	0	1
7395301	E12000001	H	-9	2	1	2	1	1	-9	-9	-9	-9	-9	-9	-9	-9	-9	1	0	-9	-9	-9	-9	1	-9	0	-9
7395302	E12000001	H	3	1	1	4	1	2	1	2	1	2	2	2	10	3	1	3	2	2	2	2	1	1	2	0	1
7395303	E12000001	H	5	1	2	1	1	1	1	1	1	1	-9	-9	-9	-9	-9	0	-7	1	-7	-9	-7	-7	-7	0	-7
7395304	E12000001	H	2	1	1	4	2	2	1	1	1	2	1	8	2	4	4	3	2	2	2	2	1	2	2	0	1
7395305	E12000001	H	2	1	2	5	2	2	1	1	1	2	1	4	11	3	2	4	3	2	2	2	1	2	2	0	1
7395306	E12000001	H	2	1	2	6	2	2	1	3	1	2	7	6	11	-9	2	5	4	2	2	2	1	2	1	0	1
7395307	E12000001	H	2	1	2	4	2	2	1	1	1	2	1	3	4	3	2	3	2	2	2	2	1	1	2	0	1
7395308	E12000001	H	2	1	1	1	1	1	1	1	1	2	-9	-9	-9	-9	-9	0	-7	2	-7	-9	-7	-7	-7	0	-7
7395309	E12000001	H	2	1	1	5	2	2	1	2	1	2	1	3	8	3	2	4	3	2	2	2	2	2	2	0	1
7395310	E12000001	H	2	1	2	4	2	2	2	1	1	2	1	2	11	2	2	3	2	2	2	2	2	1	2	1	1
7395311	E12000001	H	2	1	1	7	2	2	1	2	1	2	5	2	2	-9	1	6	5	2	2	2	1	2	1	0	1
7395312	E12000001	H	5	1	2	3	1	2	1	1	1	2	1	4	2	2	2	2	1	2	2	1	1	1	4	0	1
7395313	E12000001	H	2	1	2	4	2	2	1	2	1	1	3	9	4	-9	2	3	2	1	1	2	1	1	1	2	1
7395314	E12000001	H	2	1	2	3	1	2	1	1	1	1	3	7	8	-9	4	2	1	1	1	2	2	1	3	0	1
7395315	E12000001	H	2	1	2	1	1	1	1	1	1	2	-9	-9	-9	-9	-9	0	-7	2	-7	-9	-7	-7	-7	0	-7
7395316	E12000001	H	5	1	2	1	1	2	1	1	1	1	-9	-9	-9	-9	-9	0	-7	1	-7	-9	-7	-7	-7	0	-7
7395317	E12000001	H	2	1	1	5	2	2	1	2	1	1	1	3	4	3	2	4	3	1	1	1	1	2	4	0	1
7395318	E12000001	H	3	1	1	5	1	2	1	2	1	2	1	5	4	3	3	4	3	2	2	2	1	1	3	0	1
7395319	E12000001	H	5	1	1	1	1	1	1	1	1	1	-9	-9	-9	-9	-9	0	-7	1	-7	-9	-7	-7	-7	0	-7
7395320	E12000001	H	3	1	2	3	1	2	1	3	1	2	3	5	5	-9	4	2	1	2	2	1	1	1	3	2	1
7395321	E12000001	H	2	1	1	1	1	1	1	1	1	2	-9	-9	-9	-9	-9	0	-7	2	-7	-9	-7	-7	-7	0	-7
7395322	E12000001	H	5	1	1	1	1	1	1	1	1	2	-9	-9	-9	-9	-9	0	-7	2	-7	-9	-7	-7	-7	0	-7
7395323	E12000001	H	3	1	2	2	1	1	1	1	1	2	4	-9	-9	-9	2	1	0	2	2	2	1	1	3	0	1
7395324	E12000001	H	2	1	1	3	2	2	1	2	1	2	1	9	3	3	4	2	1	2	2	2	2	1	2	0	1
7395325	E12000001	H	2	1	2	5	2	2	1	2	1	1	1	4	12	1	2	4	3	1	1	1	2	2	2	0	1
7395326	E12000001	H	1	1	2	3	3	2	1	1	1	2	1	6	11	3	3	2	1	2	2	2	2	1	4	0	1
7395327	E12000001	H	2	1	1	7	2	2	2	1	1	2	5	9	3	-9	4	6	5	2	2	2	1	2	3	0	1
7395328	E12000001	H	3	1	1	3	1	2	1	1	1	2	1	8	3	3	3	2	1	2	2	2	1	1	4	0	1
7395329	E12000001	H	3	1	2	2	1	2	1	2	1	2	1	7	7	3	2	1	0	2	3	2	1	1	2	0	1
7395330	E12000001	H	2	1	1	5	2	2	1	1	1	2	1	1	3	3	1	4	3	2	2	2	1	2	2	0	1
7395331	E12000001	H	3	1	1	8	5	2	1	3	1	2	5	2	2	-9	1	7	6	2	2	2	2	2	4	0	2
7395332	E12000001	H	2	1	1	7	2	2	1	4	1	1	5	5	3	-9	3	6	5	1	1	2	3	2	2	0	1
7395333	E12000001	H	5	1	2	6	5	2	1	1	1	2	5	4	9	-9	2	5	4	2	2	2	1	5	4	0	1
7395334	E12000001	H	2	1	1	6	2	2	1	2	1	1	1	3	2	3	2	5	4	1	1	1	2	2	2	0	1
7395335	E12000001	H	1	1	2	7	5	2	1	1	1	2	5	7	4	-9	4	6	5	2	2	2	1	2	1	0	1
7395336	E12000001	H	1	1	1	7	5	2	1	3	1	1	5	1	3	-9	2	6	5	1	1	2	2	2	2	0	1
7395337	E12000001	H	5	1	2	2	1	1	1	2	1	1	6	-9	-9	-9	2	1	0	1	1	1	1	1	1	0	1
7395338	E12000001	H	2	1	1	5	2	2	1	2	1	2	1	4	9	3	2	4	3	2	2	2	1	2	2	0	1
7395339	E12000001	H	2	1	2	6	2	2	1	2	1	2	5	6	11	-9	3	5	4	2	2	2	1	2	3	0	1
7395340	E12000001	H	1	1	2	6	4	2	1	1	1	2	5	3	8	-9	2	5	4	2	2	2	2	2	2	0	1
7395341	E12000001	H	2	1	2	2	1	2	1	1	1	2	1	2	2	3	1	1	0	2	2	2	1	1	4	0	1
7395342	E12000001	H	2	1	2	2	1	2	1	3	1	2	1	7	7	3	2	1	0	2	2	2	1	1	4	0	1
7395343	E12000001	H	2	1	1	4	2	2	1	2	1	2	2	8	8	4	4	3	2	2	2	2	1	2	4	0	1
7395344	E12000001	H	1	1	2	3	1	2	1	2	1	2	1	3	9	3	2	2	1	2	2	2	2	1	4	0	1
7395345	E12000001	H	5	1	2	2	1	2	1	1	1	9	1	6	11	3	2	1	0	2	2	2	1	1	3	0	1
7395346	E12000001	H	2	1	2	1	1	1	1	1	1	1	-9	-9	-9	-9	-9	0	-7	1	-7	-9	-7	-7	-7	0	-7
7395347	E12000001	H	2	1	1	4	2	2	1	1	1	2	1	5	8	4	3	3	2	2	2	2	1	1	4	0	1
7395348	E12000001	H	3	1	1	3	1	2	1	1	1	2	2	5	3	3	3	2	1	2	2	2	1	1	4	0	1
7395349	E12000001	H	2	1	2	4	2	2	1	3	1	2	1	2	10	4	1	3	2	2	2	2	2	1	1	0	1
7395350	E12000001	H	2	1	1	3	1	2	1	1	1	1	1	2	2	3	1	2	1	1	1	2	1	1	4	0	1
7395351	E12000001	H	2	1	1	2	1	2	1	1	1	2	1	5	2	3	3	1	0	2	2	2	1	1	3	0	1
7395352	E12000001	H	5	1	2	2	1	1	1	1	1	2	4	2	10	2	2	1	0	2	2	2	1	1	4	0	1
7395353	E12000001	H	1	1	2	7	4	2	1	1	1	2	5	8	2	-9	4	6	5	2	2	2	1	4	4	0	1
7395354	E12000001	H	2	1	1	2	1	2	1	2	1	1	1	3	10	2	2	1	0	1	1	2	1	1	2	0	1
7395355	E12000001	H	1	1	1	5	1	2	1	2	1	1	1	2	8	3	2	4	3	1	1	2	1	1	2	0	1
7395356	E12000001	H	2	1	2	6	2	2	1	1	1	2	5	9	10	-9	2	5	4	2	2	2	1	2	2	0	1
7395357	E12000001	H	2	1	2	1	1	1	1	1	1	2	-9	-9	-9	-9	-9	0	-7	2	-7	-9	-7	-7	-7	0	-7
7395358	E12000001	H	2	1	2	2	1	1	1	2	1	2	6	-9	-9	-9	2	1	0	2	2	2	1	1	3	0	1
7395359	E12000001	H	2	1	1	5	2	2	1	2	1	2	2	1	3	3	1	4	3	2	2	2	1	2	1	0	1
7395360	E12000001	H	3	1	2	6	1	2	1	2	1	9	5	4	9	-9	4	5	4	2	2	2	1	1	2	0	1
7395361	E12000001	H	2	1	1	1	1	1	1	1	1	2	-9	-9	-9	-9	-9	0	-7	2	-7	-9	-7	-7	-7	0	-7
7395362	E12000001	H	2	1	1	7	2	2	1	2	1	2	5	5	2	-9	3	6	5	2	2	2	3	2	2	0	1
7395363	E12000001	H	1	1	2	7	5	2	1	4	1	2	8	-9	-9	-9	4	6	5	2	2	2	3	3	3	0	1
7395364	E12000001	H	3	1	1	5	4	2	1	2	1	2	1	1	4	3	2	4	3	2	2	2	2	4	3	0	1
7395365	E12000001	H	3	1	2	1	1	1	1	2	1	2	-9	-9	-9	-9	-9	0	-7	2	-7	-9	-7	-7	-7	0	-7
7395366	E12000001	H	2	1	2	5	2	2	1	4	1	2	9	7	5	-9	3	4	3	2	2	2	1	1	3	0	1
7395367	E12000001	H	5	1	2	1	1	1	1	1	1	2	-9	-9	-9	-9	-9	0	-7	2	-7	-9	-7	-7	-7	0	-7
7395368	E12000001	H	1	1	2	3	1	2	1	1	1	1	1	6	12	2	3	2	1	1	1	2	1	1	4	0	1
7395369	E12000001	H	1	1	1	4	1	2	1	1	1	1	1	1	6	3	1	3	2	1	1	1	2	1	1	0	1
7395370	E12000001	H	2	1	1	4	2	2	1	2	1	1	1	3	9	4	2	3	2	1	1	2	1	1	2	0	1
7395371	E12000001	H	3	1	2	3	1	2	1	2	1	2	7	4	12	-9	3	2	1	2	2	2	1	1	4	0	1
7395372	E12000001	H	4	1	1	6	5	2	1	2	1	2	1	9	3	3	4	5	4	2	2	2	1	2	4	0	1
7395373	E12000001	H	1	1	2	5	3	2	1	2	1	2	1	4	2	3	2	4	3	2	2	2	1	1	2	0	1
7395374	E12000001	H	2	1	1	2	1	2	1	1	1	1	1	5	3	4	3	1	0	1	1	1	1	1	3	0	1
7395375	E12000001	H	3	1	2	4	1	2	1	3	1	2	8	7	4	-9	1	3	2	2	2	2	2	1	2	2	1
7395376	E12000001	H	2	1	1	6	2	2	1	1	1	2	1	9	8	4	3	5	4	2	2	2	1	2	3	0	1
7395377	E12000001	H	2	1	2	4	2	2	1	2	1	2	1	2	11	2	2	3	2	2	2	1	1	1	3	0	1
7395378	E12000001	H	2	1	1	4	2	2	1	1	1	2	1	2	10	3	1	3	2	2	2	2	1	1	1	0	1
7395379	E12000001	H	2	1	1	5	2	2	1	1	1	1	1	1	4	3	2	4	3	1	1	2	2	2	2	0	1
7395380	E12000001	H	2	1	2	7	2	2	1	2	1	2	5	2	11	-9	3	6	5	2	2	2	2	2	4	0	1
7395381	E12000001	H	5	1	2	4	4	2	1	2	1	1	1	2	9	3	1	3	2	1	1	1	2	4	1	1	1
7395382	E12000001	H	2	1	2	4	2	2	1	2	1	2	1	4	7	3	2	3	2	2	2	2	2	1	2	2	1
7395383	E12000001	H	2	1	2	4	2	2	1	2	1	2	1	7	4	2	4	3	2	2	2	2	1	1	4	0	1
7395384	E12000001	H	5	1	2	6	5	2	1	3	1	2	5	9	11	-9	4	5	4	2	2	2	2	1	4	0	1
7395385	E12000001	H	1	1	2	7	5	2	1	2	1	2	5	9	6	-9	4	6	5	2	2	2	1	2	4	0	1
7395386	E12000001	H	2	1	2	5	2	2	1	1	1	2	1	7	4	2	4	4	3	2	2	2	1	2	4	1	1
7395387	E12000001	H	2	1	2	5	2	2	1	2	1	2	2	6	12	3	3	4	3	2	2	2	1	2	3	1	1
7395388	E12000001	H	2	1	1	1	1	1	1	1	1	2	-9	-9	-9	-9	-9	0	-7	2	-7	-9	-7	-7	-7	0	-7
7395389	E12000001	H	2	1	2	5	2	2	1	2	1	9	1	4	11	2	2	4	3	2	2	2	1	1	2	0	1
7395390	E12000001	H	2	1	1	4	2	2	1	2	1	2	1	7	2	3	4	3	2	2	2	2	2	1	4	0	1
7395391	E12000001	H	5	1	2	1	1	1	1	1	1	2	-9	-9	-9	-9	-9	0	-7	2	-7	-9	-7	-7	-7	0	-7
7395392	E12000001	H	1	1	2	6	4	2	1	3	1	2	8	4	3	-9	2	5	4	2	2	2	2	4	3	0	1
7395393	E12000001	H	1	1	2	3	1	2	2	2	1	2	1	3	8	3	2	2	1	2	2	2	1	1	4	0	1
7395394	E12000001	H	2	1	1	5	1	2	1	1	1	2	1	8	2	3	3	4	3	2	2	2	1	1	1	0	1
7395395	E12000001	H	3	1	1	4	1	2	1	2	1	9	1	2	6	3	1	3	2	2	2	2	1	1	4	0	1
7395396	E12000001	H	2	1	1	6	2	2	1	2	1	2	1	8	2	4	4	5	4	2	2	2	1	2	4	0	1
7395397	E12000001	H	2	1	1	5	2	2	1	2	1	1	1	1	10	3	1	4	3	1	1	2	3	2	2	0	1
7395398	E12000001	H	2	1	1	1	1	2	1	2	1	1	-9	-9	-9	-9	-9	0	-7	1	-7	-9	-7	-7	-7	0	-7
7395399	E12000001	H	2	1	1	7	2	2	1	3	1	2	5	8	2	-9	4	6	5	2	2	2	1	2	4	0	1
7395400	E12000001	H	5	1	2	1	1	1	1	1	1	2	-9	-9	-9	-9	-9	0	-7	2	-7	-9	-7	-7	-7	0	-7
7395401	E12000001	H	1	1	2	7	4	2	1	3	1	2	5	4	3	-9	2	6	5	2	2	2	2	4	1	0	1
7395402	E12000001	H	2	1	2	8	2	2	1	1	1	2	5	2	11	-9	2	7	6	2	2	2	1	2	1	0	1
7395403	E12000001	H	2	1	1	7	2	2	1	2	1	2	2	2	8	3	1	6	5	2	2	2	2	2	2	0	1
7395404	E12000001	H	2	1	2	4	2	2	1	1	1	2	1	2	11	2	2	3	2	2	2	2	1	2	2	1	1
7395405	E12000001	H	2	1	1	6	2	2	1	1	1	2	2	5	3	4	3	5	4	2	2	2	1	2	4	0	1
7395406	E12000001	H	1	1	1	3	1	2	1	1	1	2	1	2	9	3	2	2	1	2	2	2	1	1	4	0	1
7395407	E12000001	H	2	1	1	1	1	1	1	1	1	1	-9	-9	-9	-9	-9	0	-7	1	-7	-9	-7	-7	-7	0	-7
7395408	E12000001	H	2	1	2	5	2	2	1	2	1	2	1	6	11	3	3	4	3	2	2	1	1	2	3	0	1
7395409	E12000001	H	2	1	1	5	2	2	1	1	1	2	1	2	11	3	2	4	3	2	2	2	1	2	4	0	1
7395410	E12000001	H	5	1	2	5	3	2	1	2	1	1	3	7	4	-9	4	4	3	1	1	2	2	2	3	1	1
7395411	E12000001	H	1	1	2	3	1	2	1	2	1	9	1	6	11	3	4	2	1	2	2	2	1	1	4	1	1
7395412	E12000001	H	2	1	1	3	2	2	1	1	1	2	1	9	6	2	4	2	1	2	2	2	1	1	4	0	1
7395413	E12000001	H	1	1	2	5	4	2	1	2	1	2	1	6	9	3	2	4	3	2	2	2	1	4	1	0	1
7395414	E12000001	H	2	1	1	3	1	2	1	1	1	2	1	5	2	3	3	2	1	2	2	2	1	1	4	0	1
7395415	E12000001	H	2	1	2	7	2	2	1	2	1	2	5	4	9	-9	1	6	5	2	2	2	1	2	2	0	1
7395416	E12000001	H	2	1	1	5	2	2	1	3	1	2	2	8	8	2	4	4	3	2	2	2	1	1	4	0	1
7395417	E12000001	H	2	1	1	4	2	2	1	2	1	2	1	5	6	4	3	3	2	2	2	2	1	2	4	0	1
7395418	E12000001	H	2	1	2	4	2	2	1	1	1	2	1	7	6	1	4	3	2	2	2	2	1	1	2	0	1
7395419	E12000001	H	5	1	2	1	1	1	1	1	1	1	-9	-9	-9	-9	-9	0	-7	1	-7	-9	-7	-7	-7	0	-7
7395420	E12000001	H	2	1	2	1	1	1	1	1	1	2	-9	-9	-9	-9	-9	0	-7	2	-7	-9	-7	-7	-7	0	-7
7395421	E12000001	H	2	1	2	3	2	2	1	2	1	1	7	-9	-9	-9	3	2	1	1	1	2	1	1	4	0	1
7395422	E12000001	H	3	1	1	1	1	1	1	1	1	2	-9	-9	-9	-9	-9	0	-7	2	-7	-9	-7	-7	-7	0	-7
7395423	E12000001	H	1	1	2	6	4	2	1	2	1	2	1	4	11	2	2	5	4	2	2	2	1	4	4	0	1
7395424	E12000001	H	1	1	1	6	4	2	1	3	1	1	1	5	2	3	3	5	4	1	1	2	1	4	4	0	1
7395425	E12000001	H	3	1	2	2	1	2	2	1	1	1	1	6	12	3	2	1	0	1	1	2	1	1	2	0	1
7395426	E12000001	H	5	1	2	1	1	1	1	1	1	1	-9	-9	-9	-9	-9	0	-7	1	-7	-9	-7	-7	-7	0	-7
7395427	E12000001	H	5	1	2	1	1	1	1	1	1	2	-9	-9	-9	-9	-9	0	-7	2	-7	-9	-7	-7	-7	0	-7
7395428	E12000001	H	5	1	2	3	1	2	1	1	1	1	7	9	5	-9	4	2	1	1	1	2	1	1	4	0	1
7395429	E12000001	H	2	1	2	5	2	2	1	1	1	2	1	1	8	3	1	4	3	2	2	2	1	4	4	0	1
7395430	E12000001	H	2	1	2	5	2	2	1	1	1	2	1	2	11	2	2	4	3	2	2	2	2	2	3	0	1
7395431	E12000001	H	1	1	1	4	1	2	1	1	1	1	1	3	2	3	2	3	2	1	1	2	1	1	3	0	1
7395432	E12000001	H	2	1	1	1	1	1	1	1	1	2	-9	-9	-9	-9	-9	0	-7	2	-7	-9	-7	-7	-7	0	-7
7395433	E12000001	H	5	1	2	1	1	1	1	1	1	2	-9	-9	-9	-9	-9	0	-7	2	-7	-9	-7	-7	-7	0	-7
7395434	E12000001	H	2	1	1	5	2	2	1	2	1	2	2	5	3	3	3	4	3	2	2	2	1	2	3	0	1
7395435	E12000001	H	2	1	1	5	2	2	1	2	1	2	2	5	3	3	3	4	3	2	2	2	2	2	3	0	1
7395436	E12000001	H	3	1	1	4	1	2	1	2	1	2	1	5	6	3	3	3	2	2	2	2	1	1	1	0	1
7395437	E12000001	H	1	1	2	3	1	2	1	2	1	1	1	6	12	3	2	2	1	1	1	1	1	1	2	1	1
7395438	E12000001	H	1	1	2	8	5	2	1	3	1	2	5	4	7	-9	2	7	6	2	2	2	3	5	2	0	1
7395439	E12000001	H	2	1	1	8	2	2	1	3	1	2	5	2	2	-9	1	7	6	2	2	2	3	2	2	0	1
7395440	E12000001	H	2	1	1	7	2	2	2	1	1	2	1	8	4	2	4	6	5	2	2	2	1	2	4	0	1
7395441	E12000001	H	5	1	1	1	1	1	1	2	1	1	-9	-9	-9	-9	-9	0	-7	1	-7	-9	-7	-7	-7	0	-7
7395442	E12000001	H	2	1	2	3	2	2	1	1	1	2	1	7	4	2	4	2	1	2	2	2	1	1	4	0	1
7395443	E12000001	H	2	1	2	7	2	2	1	2	1	2	1	2	9	1	1	6	5	2	2	2	2	2	2	0	1
7395444	E12000001	H	2	1	2	2	1	2	1	3	1	2	1	3	12	2	2	1	0	2	2	2	1	1	4	0	1
7395445	E12000001	H	3	1	2	3	1	2	1	1	1	2	1	4	7	2	2	2	1	2	2	2	1	1	3	0	1
7395446	E12000001	H	2	1	2	6	2	2	1	1	1	2	1	6	10	2	3	5	4	2	2	2	1	2	4	0	1
7395447	E12000001	H	2	1	1	2	1	1	1	2	1	2	6	-9	-9	-9	2	1	0	2	2	2	1	1	4	0	1
7395448	E12000001	H	2	1	1	7	2	2	2	2	3	6	5	8	6	-9	3	6	5	2	2	2	1	2	2	0	1
7395449	E12000001	H	3	1	1	3	1	2	1	2	1	2	1	8	6	3	3	2	1	2	2	2	1	1	4	0	1
7395450	E12000001	H	2	1	2	3	2	2	2	2	1	2	7	9	8	-9	2	2	1	2	2	2	2	1	4	0	1
7395451	E12000001	H	2	1	2	7	2	2	1	3	1	2	5	9	8	-9	4	6	5	2	2	2	1	2	4	0	1
7395452	E12000001	H	2	1	2	3	2	2	1	1	1	1	7	5	11	-9	3	2	1	1	1	2	1	1	4	0	1
7395453	E12000001	H	2	1	1	1	1	1	1	2	1	1	-9	-9	-9	-9	-9	0	-7	1	-7	-9	-7	-7	-7	0	-7
7395454	E12000001	H	1	1	1	5	3	2	1	2	1	2	1	2	11	3	1	4	3	2	2	2	1	2	2	0	1
7395455	E12000001	H	2	1	1	8	2	2	2	2	4	2	5	8	6	-9	3	7	6	2	2	2	2	2	2	0	1
7395456	E12000001	H	5	1	2	1	1	2	1	2	1	9	-9	-9	-9	-9	-9	0	-7	2	-7	-9	-7	-7	-7	0	-7
7395457	E12000001	H	2	1	1	6	2	2	1	2	1	2	5	3	10	-9	1	5	4	2	2	2	1	2	1	0	1
7395458	E12000001	H	3	1	2	1	1	1	1	1	1	1	-9	-9	-9	-9	-9	0	-7	1	-7	-9	-7	-7	-7	0	-7
7395459	E12000001	H	2	1	1	6	2	2	1	5	1	2	8	5	2	-9	4	5	4	2	2	2	3	2	2	0	1
7395460	E12000001	H	2	1	2	5	2	2	1	1	1	2	1	9	12	1	4	4	3	2	2	2	1	2	3	0	1
7395461	E12000001	H	3	1	1	1	1	1	1	1	1	2	-9	-9	-9	-9	-9	0	-7	2	-7	-9	-7	-7	-7	0	-7
7395462	E12000001	H	2	1	1	2	1	1	1	1	1	2	6	-9	-9	-9	2	1	0	2	2	2	1	1	4	0	1
7395463	E12000001	H	5	1	2	5	4	2	1	2	1	2	3	9	5	-9	4	4	3	2	2	2	1	4	3	0	1
7395464	E12000001	H	2	1	2	4	2	2	1	1	1	2	1	1	4	3	2	3	2	2	2	2	1	1	1	0	1
7395465	E12000001	H	2	1	2	5	2	2	2	3	3	6	7	5	5	-9	2	4	3	2	2	2	2	2	2	0	1
7395466	E12000001	H	5	1	1	4	4	2	1	1	1	2	1	3	9	4	2	3	2	2	2	2	1	3	4	0	1
7395467	E12000001	H	5	1	1	1	1	1	1	1	1	9	-9	-9	-9	-9	-9	0	-7	2	-7	-9	-7	-7	-7	0	-7
7395468	E12000001	H	3	1	1	1	1	1	1	1	1	1	-9	-9	-9	-9	-9	0	-7	1	-7	-9	-7	-7	-7	0	-7
7395469	E12000001	H	2	1	2	4	2	2	1	2	1	2	1	4	11	2	2	3	2	2	2	2	2	1	2	0	1
7395470	E12000001	H	3	1	2	2	1	2	1	1	1	1	1	7	2	3	2	1	0	1	1	2	1	1	2	0	1
7395471	E12000001	H	2	1	2	5	2	2	1	2	1	2	1	1	12	3	2	4	3	2	2	2	1	2	2	0	1
7395472	E12000001	H	1	1	2	8	5	2	1	2	1	2	5	9	7	-9	4	7	6	2	2	2	2	2	2	0	1
7395473	E12000001	H	1	1	1	7	1	2	1	3	1	2	5	5	6	-9	3	6	5	2	2	2	1	1	3	0	1
7395474	E12000001	H	2	1	2	2	1	1	1	2	1	1	4	9	5	1	2	1	0	1	1	1	1	1	3	0	1
7395475	E12000001	H	2	1	2	1	1	1	1	2	1	2	-9	-9	-9	-9	-9	0	-7	2	-7	-9	-7	-7	-7	0	-7
7395476	E12000001	H	2	1	1	5	2	2	1	2	1	2	1	7	8	4	2	4	3	2	2	2	1	2	3	0	2
7395477	E12000001	H	3	1	1	1	1	1	1	1	1	2	-9	-9	-9	-9	-9	0	-7	2	-7	-9	-7	-7	-7	0	-7
7395478	E12000001	H	2	1	2	4	2	2	1	2	1	2	1	2	11	3	2	3	2	2	2	1	1	2	4	0	1
7395479	E12000001	H	5	1	2	4	1	2	1	3	1	1	1	4	9	2	2	3	2	1	1	1	1	1	4	1	1
7395480	E12000001	H	1	1	2	5	4	2	1	3	1	2	1	6	7	2	3	4	3	2	2	2	1	2	3	0	1
7395481	E12000001	H	2	1	1	4	2	2	1	2	1	2	1	6	2	3	4	3	2	2	2	2	1	1	4	0	1
7395482	E12000001	H	5	1	2	2	1	1	1	1	1	2	6	-9	-9	-9	2	1	0	2	2	2	1	1	2	0	1
7395483	E12000001	H	1	1	2	5	4	2	1	3	1	9	3	9	5	-9	4	4	3	2	2	1	3	3	4	0	1
7395484	E12000001	H	1	1	2	7	4	2	1	4	1	2	5	5	5	-9	4	6	5	2	2	2	3	4	3	0	2
7395485	E12000001	H	2	1	1	2	1	1	1	2	1	2	6	-9	-9	-9	2	1	0	2	2	2	1	1	4	0	1
7395486	E12000001	H	5	1	1	6	4	2	1	2	1	2	3	9	5	-9	4	5	4	2	2	2	2	4	4	0	1
7395487	E12000001	H	2	1	2	6	2	2	1	3	1	2	7	6	10	-9	3	5	4	2	2	2	2	2	2	0	1
7395488	E12000001	H	3	1	2	1	1	1	1	1	1	2	-9	-9	-9	-9	-9	0	-7	2	-7	-9	-7	-7	-7	0	-7
7395489	E12000001	H	5	1	2	2	1	2	1	1	1	1	1	6	11	1	4	1	0	1	1	2	1	1	4	0	1
7395490	E12000001	H	5	1	2	3	1	2	1	1	1	9	1	7	4	2	4	2	1	2	2	2	1	1	2	0	1
7395491	E12000001	H	5	1	1	2	1	1	1	2	1	1	4	-9	-9	-9	2	1	0	1	1	2	1	1	2	0	1
7395492	E12000001	H	3	1	1	5	1	2	1	2	1	2	1	5	2	3	3	4	3	2	2	2	1	1	3	0	1
7395493	E12000001	H	3	1	2	1	1	2	1	2	1	1	-9	-9	-9	-9	-9	0	-7	1	-7	-9	-7	-7	-7	0	-7
7395494	E12000001	H	2	1	2	8	2	2	1	3	1	2	5	7	8	-9	2	7	6	2	2	2	3	2	2	0	1
7395495	E12000001	H	2	1	1	1	1	1	1	1	1	2	-9	-9	-9	-9	-9	0	-7	2	-7	-9	-7	-7	-7	0	-7
7395496	E12000001	H	1	1	2	7	1	2	1	2	1	2	5	-9	-9	-9	4	6	5	2	2	2	2	1	4	0	2
7395497	E12000001	H	2	1	2	6	2	2	1	2	1	2	5	1	5	-9	3	5	4	2	2	2	1	2	3	0	1
7395498	E12000001	H	3	1	1	2	1	1	1	1	1	2	6	-9	-9	-9	2	1	0	2	2	2	1	1	4	0	1
7395499	E12000001	H	2	1	2	5	2	2	1	1	1	2	1	7	4	3	3	4	3	2	2	2	1	2	3	1	1
7395500	E12000001	H	-9	2	1	2	1	1	-9	-9	-9	-9	-9	-9	-9	-9	-9	1	0	-9	-9	-9	-9	1	-9	0	-9
7395501	E12000001	H	2	1	2	6	2	2	1	1	1	2	1	7	4	2	4	5	4	2	3	2	2	4	4	0	1
7395502	E12000001	H	2	1	1	6	2	2	1	3	1	2	5	9	7	-9	3	5	4	2	2	2	1	3	3	0	1
7395503	E12000001	H	1	1	2	6	4	2	1	4	1	2	9	9	10	-9	4	5	4	2	2	2	3	4	2	0	1
7395504	E12000001	H	2	1	2	6	2	2	1	4	1	2	5	9	10	-9	2	5	4	2	2	2	3	2	1	0	2
7395505	E12000001	H	1	1	1	5	3	2	1	1	1	2	1	8	6	1	4	4	3	2	2	2	2	2	2	0	1
7395506	E12000001	H	6	1	2	7	2	2	1	5	1	9	9	-9	-9	-9	4	6	5	2	2	2	1	2	3	0	1
7395507	E12000001	H	5	1	2	1	1	2	1	2	1	1	-9	-9	-9	-9	-9	0	-7	1	-7	-9	-7	-7	-7	0	-7
7395508	E12000001	H	5	1	2	2	1	1	1	1	1	9	6	-9	-9	-9	2	1	0	2	2	2	1	1	4	0	1
7395509	E12000001	H	2	1	2	8	2	2	1	4	1	2	5	9	5	-9	3	7	6	2	2	2	3	2	2	0	1
7395510	E12000001	H	1	1	1	7	1	2	1	3	1	2	5	9	12	-9	4	6	5	2	2	2	3	1	2	0	2
7395511	E12000001	H	3	1	1	3	1	2	1	1	1	2	1	1	9	3	2	2	1	2	2	2	1	1	3	0	1
7395512	E12000001	H	3	1	1	5	1	2	1	2	1	2	1	5	5	2	4	4	3	2	2	2	1	1	2	0	1
7395513	E12000001	H	2	1	1	7	2	2	1	1	1	2	5	5	2	-9	3	6	5	2	2	2	1	2	4	0	1
7395514	E12000001	H	2	1	2	5	2	2	1	2	1	2	7	6	8	-9	3	4	3	2	2	2	1	2	2	0	1
7395515	E12000001	H	2	1	2	5	2	2	1	3	1	2	8	5	12	-9	4	4	3	2	2	2	1	1	3	0	1
7395516	E12000001	H	2	1	2	7	2	2	1	1	1	2	5	6	11	-9	4	6	5	2	2	2	1	2	4	0	1
7395517	E12000001	H	2	1	2	5	2	2	1	1	1	2	1	9	4	2	4	4	3	2	2	2	1	2	4	0	1
7395518	E12000001	H	3	1	2	2	1	1	1	2	1	9	4	7	7	-9	2	1	0	2	2	2	1	1	4	0	1
7395519	E12000001	H	3	1	2	3	1	2	1	1	1	1	1	7	4	2	4	2	1	1	1	2	1	1	4	0	1
7395520	E12000001	H	3	1	1	3	1	2	1	1	1	1	1	3	9	3	2	2	1	1	1	1	1	1	2	0	1
7395521	E12000001	H	3	1	2	2	1	2	1	1	1	1	3	6	11	-9	2	1	0	1	1	2	1	1	4	0	1
7395522	E12000001	H	1	1	1	3	1	2	1	1	1	2	1	3	2	3	2	2	1	2	2	2	1	1	4	0	1
7395523	E12000001	H	5	1	2	5	4	2	1	4	1	9	5	7	4	-9	4	4	3	2	2	2	1	3	4	0	1
7395524	E12000001	H	5	1	2	4	1	2	1	2	1	9	1	9	8	1	4	3	2	2	2	2	2	1	4	1	1
7395525	E12000001	H	4	1	1	3	1	2	1	3	1	2	8	-9	-9	-9	3	2	1	2	2	2	1	1	2	0	1
7395526	E12000001	H	5	1	1	1	1	1	1	1	1	1	-9	-9	-9	-9	-9	0	-7	1	-7	-9	-7	-7	-7	0	-7
7395527	E12000001	H	5	1	2	4	1	2	1	1	1	2	1	9	5	2	4	3	2	2	2	2	1	1	2	2	1
7395528	E12000001	H	2	1	1	6	2	2	1	3	1	2	5	8	2	-9	4	5	4	2	2	2	2	2	4	0	1
7395529	E12000001	H	5	1	1	2	1	2	1	3	1	1	6	-9	-9	-9	2	1	0	1	1	2	1	1	4	0	1
7395530	E12000001	H	1	1	1	3	1	2	1	2	1	2	1	9	6	3	3	2	1	2	2	2	1	1	2	0	1
7395531	E12000001	H	1	1	1	7	2	2	1	2	1	9	5	5	6	-9	3	6	5	2	2	2	2	2	2	0	1
7395532	E12000001	H	2	1	1	6	2	2	1	3	1	2	1	6	10	3	3	5	4	2	2	2	1	2	2	0	1
7395533	E12000001	H	3	1	1	1	1	1	1	1	1	2	-9	-9	-9	-9	-9	0	-7	2	-7	-9	-7	-7	-7	0	-7
7395534	E12000001	H	5	1	1	1	1	1	1	1	1	2	-9	-9	-9	-9	-9	0	-7	2	-7	-9	-7	-7	-7	0	-7
7395535	E12000001	H	2	1	1	7	2	2	1	2	1	2	5	9	2	-9	4	6	5	2	2	2	1	2	2	0	1
7395536	E12000001	H	5	1	2	4	4	2	1	3	1	2	8	7	4	-9	4	3	2	2	2	2	1	1	4	0	1
7395537	E12000001	H	5	1	2	2	1	1	1	1	1	1	6	-9	-9	-9	2	1	0	1	1	2	1	1	4	0	1
7395538	E12000001	H	1	1	1	3	1	2	1	2	1	1	1	9	8	3	4	2	1	1	1	2	1	1	2	0	1
7395539	E12000001	H	2	1	2	1	1	1	2	2	1	2	-9	-9	-9	-9	-9	0	-7	2	-7	-9	-7	-7	-7	0	-7
7395540	E12000001	H	2	1	1	1	1	1	1	1	1	9	-9	-9	-9	-9	-9	0	-7	2	-7	-9	-7	-7	-7	0	-7
7395541	E12000001	H	5	1	2	5	4	2	1	4	1	1	1	9	9	1	4	4	3	1	1	2	1	4	2	0	1
7395542	E12000001	H	2	1	2	8	2	2	1	3	1	2	5	9	5	-9	3	7	6	2	2	2	1	2	2	0	1
7395543	E12000001	H	2	1	1	4	2	2	1	1	1	2	2	5	3	3	3	3	2	2	2	2	1	2	4	0	1
7395544	E12000001	H	1	1	1	2	1	2	2	2	1	2	3	9	5	-9	3	1	0	2	2	2	1	1	4	0	1
7395545	E12000001	H	6	1	2	7	5	2	1	2	1	2	5	-9	-9	-9	4	6	5	2	2	2	2	2	4	0	1
7395546	E12000001	H	3	1	2	3	1	2	1	1	1	2	1	6	12	2	4	2	1	2	2	2	1	1	4	0	1
7395547	E12000001	H	3	1	1	4	1	2	1	2	1	1	2	8	6	3	4	3	2	1	1	1	1	1	3	0	1
7395548	E12000001	H	2	1	2	4	2	2	2	2	1	1	1	4	12	2	2	3	2	1	1	2	1	1	1	0	1
7395549	E12000001	H	2	1	2	1	1	1	1	1	1	9	-9	-9	-9	-9	-9	0	-7	2	-7	-9	-7	-7	-7	0	-7
7395550	E12000001	H	3	1	1	2	1	2	1	1	1	1	2	5	3	4	3	1	0	1	1	2	1	1	4	0	1
7395551	E12000001	H	1	1	1	6	3	2	1	3	1	9	1	9	12	4	3	5	4	2	2	2	2	2	2	0	1
7395552	E12000001	H	2	1	1	1	1	1	1	1	1	2	-9	-9	-9	-9	-9	0	-7	2	-7	-9	-7	-7	-7	0	-7
7395553	E12000001	H	2	1	1	5	2	2	1	2	1	2	1	3	2	3	2	4	3	2	2	2	1	3	2	0	1
7395554	E12000001	C	-9	1	1	2	1	2	1	2	1	2	8	9	3	-9	-9	2	1	2	2	2	1	1	-9	0	1
7395555	E12000001	C	-9	1	1	6	2	2	1	2	1	8	9	9	3	-9	-9	6	5	2	2	2	1	2	-9	0	1
7395556	E12000001	C	-9	1	1	4	1	2	1	3	1	2	8	9	4	-9	-9	4	3	2	2	2	2	1	-9	0	1
7395557	E12000001	C	-9	1	1	5	1	2	1	3	1	2	9	9	8	-9	-9	5	4	2	2	2	2	1	-9	0	1
7395558	E12000001	H	5	1	2	5	1	2	1	3	1	2	1	9	11	1	4	4	3	2	2	2	1	1	4	1	1
7395559	E12000001	H	2	1	1	1	1	1	1	2	1	2	-9	-9	-9	-9	-9	0	-7	2	-7	-9	-7	-7	-7	0	-7
7395560	E12000001	H	4	1	1	2	1	1	1	2	1	2	4	5	3	1	2	1	0	2	2	2	1	1	4	0	1
7395561	E12000001	H	2	1	2	3	2	2	1	1	1	2	1	2	11	3	2	2	1	2	2	2	1	1	4	0	1
7395562	E12000001	H	2	1	2	5	2	2	1	3	1	2	1	4	10	3	2	4	3	2	2	2	1	2	3	0	1
7395563	E12000001	H	2	1	2	1	1	2	1	1	3	2	-9	-9	-9	-9	-9	0	-7	2	-7	-9	-7	-7	-7	0	-7
7395564	E12000001	H	5	1	2	5	1	2	1	2	1	2	1	9	11	1	4	4	3	2	2	2	1	1	4	0	1
7395565	E12000001	H	5	1	2	1	1	1	1	3	1	1	-9	-9	-9	-9	-9	0	-7	1	-7	-9	-7	-7	-7	0	-7
7395566	E12000001	H	1	1	1	5	3	2	1	3	1	2	3	8	3	-9	4	4	3	2	2	2	2	2	3	0	1
7395567	E12000001	H	1	1	2	8	1	2	1	3	1	2	5	9	8	-9	4	7	6	2	2	1	2	1	4	0	1
7395568	E12000001	H	3	1	1	3	1	2	1	1	1	1	1	7	4	3	4	2	1	1	1	2	1	1	4	0	1
7395569	E12000001	H	4	1	1	4	1	1	1	1	1	2	6	-9	-9	-9	2	3	2	2	2	2	1	1	2	0	1
7395570	E12000001	H	4	1	1	6	5	2	1	4	1	2	8	9	8	-9	4	5	4	2	2	1	2	5	4	0	1
7395571	E12000001	H	1	1	2	5	1	2	1	2	1	2	1	6	11	3	4	4	3	2	2	2	1	1	3	2	1
7395572	E12000001	H	1	1	1	8	5	2	1	2	1	2	5	5	3	-9	3	7	6	2	2	2	1	2	2	0	1
7395573	E12000001	H	3	1	1	2	1	2	1	1	1	1	3	-9	-9	-9	4	1	0	1	1	1	1	1	4	0	1
7395574	E12000001	H	3	1	1	1	1	1	1	2	2	1	-9	-9	-9	-9	-9	0	-7	1	-7	-9	-7	-7	-7	0	-7
7395575	E12000001	H	1	1	1	2	2	2	1	3	1	2	9	-9	-9	-9	4	1	0	2	2	2	1	2	4	0	1
7395576	E12000001	H	2	1	2	5	2	2	1	1	1	2	1	6	10	2	3	4	3	2	2	2	2	2	3	0	1
7395577	E12000001	H	4	1	1	2	1	2	1	1	1	2	3	9	8	-9	4	1	0	2	2	2	1	1	4	0	1
7395578	E12000001	H	3	1	2	2	1	2	1	1	1	2	1	6	12	2	3	1	0	2	2	2	1	1	3	0	1
7395579	E12000001	H	1	1	2	6	4	2	1	4	1	2	8	-9	-9	-9	4	5	4	2	2	2	3	4	4	0	1
7395580	E12000001	H	3	1	2	3	1	2	1	1	1	1	3	9	11	-9	4	2	1	1	1	1	1	1	4	0	1
7395581	E12000001	H	2	1	1	6	2	2	1	2	1	2	2	1	4	3	2	5	4	2	2	2	1	2	1	0	1
7395582	E12000001	H	2	1	2	5	2	2	1	3	1	9	9	-9	-9	-9	4	4	3	2	2	2	1	2	4	0	1
7395583	E12000001	H	3	1	1	1	1	1	1	1	1	2	-9	-9	-9	-9	-9	0	-7	2	-7	-9	-7	-7	-7	0	-7
7395584	E12000001	H	5	1	1	5	4	2	1	1	1	2	1	5	3	3	3	4	3	2	2	2	1	4	1	0	1
7395585	E12000001	H	5	1	1	2	1	1	1	1	1	2	4	9	5	-9	2	1	0	2	2	2	1	1	4	0	1
7395586	E12000001	H	5	1	2	7	5	2	1	5	1	2	5	3	11	-9	2	6	5	2	2	2	3	5	1	0	2
7395587	E12000001	H	2	1	2	2	1	2	1	1	1	2	1	2	11	3	1	1	0	2	2	2	1	1	2	0	1
7395588	E12000001	H	2	1	1	1	1	1	1	1	1	1	-9	-9	-9	-9	-9	0	-7	1	-7	-9	-7	-7	-7	0	-7
7395589	E12000001	H	3	1	2	4	4	2	1	1	1	2	1	4	4	2	2	3	2	2	2	2	1	1	2	0	1
7395590	E12000001	H	2	1	2	2	1	2	1	1	1	2	1	7	4	3	4	1	0	2	2	2	1	1	4	0	1
7395591	E12000001	H	5	1	2	5	4	2	1	1	1	2	1	1	8	3	2	4	3	2	2	2	1	4	1	0	1
7395592	E12000001	H	1	1	2	8	1	2	1	2	1	2	5	2	10	-9	1	7	6	2	2	2	1	1	2	0	1
7395593	E12000001	H	2	1	1	5	2	2	1	1	1	2	1	3	4	3	2	4	3	2	2	2	1	2	3	0	1
7395594	E12000001	H	2	1	1	5	2	2	1	2	1	2	1	6	10	3	3	4	3	2	2	2	1	2	2	0	1
7395595	E12000001	H	5	1	2	1	1	1	1	1	1	1	-9	-9	-9	-9	-9	0	-7	1	-7	-9	-7	-7	-7	0	-7
7395596	E12000001	H	2	1	1	7	2	2	1	3	1	1	5	5	6	-9	3	6	5	1	1	1	3	2	4	0	2
7395597	E12000001	H	2	1	1	5	2	2	1	2	1	2	1	9	11	2	4	4	3	2	2	1	2	2	4	0	1
7395598	E12000001	H	2	1	2	8	2	2	1	2	1	9	5	4	4	-9	3	7	6	2	2	2	1	2	4	0	1
7395599	E12000001	H	2	1	1	8	2	2	1	2	1	2	5	8	9	-9	4	7	6	2	2	2	2	2	4	0	1
7395600	E12000001	H	2	1	2	6	2	2	1	3	1	2	1	2	10	3	2	5	4	2	2	2	2	2	2	0	1
7395601	E12000001	H	2	1	1	8	2	2	1	4	1	1	5	5	2	-9	3	7	6	1	1	1	3	2	3	0	2
7395602	E12000001	H	2	1	2	4	2	2	2	2	3	6	1	3	11	3	2	3	2	2	2	2	1	2	3	2	1
7395603	E12000001	H	2	1	1	2	1	1	1	1	1	2	4	7	4	-9	2	1	0	2	2	2	1	1	2	0	1
7395604	E12000001	H	2	1	1	4	2	2	1	2	1	1	1	1	8	4	2	3	2	1	1	2	2	2	2	0	1
7395605	E12000001	H	2	1	1	8	2	2	1	3	1	2	5	5	2	-9	4	7	6	2	2	2	2	2	3	0	1
7395606	E12000001	H	2	1	1	4	2	2	1	2	1	1	1	5	6	3	3	3	2	1	1	2	1	2	4	0	1
7395607	E12000001	H	3	1	2	4	1	2	1	1	1	9	1	2	10	2	1	3	2	2	2	2	1	1	4	0	1
7395608	E12000001	H	1	1	1	7	4	2	1	1	1	2	5	8	2	-9	3	6	5	2	2	2	1	4	1	0	1
7395609	E12000001	H	1	1	2	6	4	2	1	2	1	2	1	7	11	2	2	5	4	2	2	2	2	4	1	0	2
7395610	E12000001	H	2	1	2	8	2	2	1	2	1	1	5	4	4	-9	1	7	6	1	1	2	2	2	1	0	1
7395611	E12000001	H	-9	2	1	1	1	1	-9	-9	-9	-9	-9	-9	-9	-9	-9	0	-7	-9	-7	-9	-7	-7	-7	0	-7
7395612	E12000001	H	1	1	2	8	5	2	1	2	1	2	5	3	9	-9	2	7	6	2	2	2	1	2	1	0	1
7395613	E12000001	H	4	1	1	5	2	2	1	2	1	2	1	8	3	3	4	4	3	2	2	2	1	2	2	0	1
7395614	E12000001	H	1	1	2	8	5	2	1	5	1	2	5	7	4	-9	4	7	6	2	2	2	3	2	4	0	2
7395615	E12000001	H	2	1	1	4	2	2	1	1	1	1	1	1	4	3	2	3	2	1	1	1	1	2	4	0	1
7395616	E12000001	H	1	1	1	7	3	2	1	3	1	2	5	8	6	-9	2	6	5	2	2	2	3	3	2	0	2
7395617	E12000001	H	2	1	2	7	2	2	1	2	1	2	5	2	10	-9	1	6	5	2	2	2	1	2	2	0	1
7395618	E12000001	H	1	1	1	8	4	2	1	1	1	2	5	8	12	-9	3	7	6	2	2	1	1	4	1	0	1
7395619	E12000001	H	2	1	1	3	2	2	1	1	1	2	1	1	4	3	1	2	1	2	2	2	1	1	2	0	1
7395620	E12000001	H	3	1	2	2	1	2	1	2	1	2	1	7	4	2	2	1	0	2	2	2	1	1	1	0	1
7395621	E12000001	H	2	1	2	4	2	2	1	2	1	2	1	4	8	3	2	3	2	2	2	2	2	1	4	1	1
7395622	E12000001	H	2	1	1	5	2	2	1	2	1	2	1	8	2	3	3	4	3	2	2	2	1	2	2	0	1
7395623	E12000001	H	2	1	2	7	2	2	1	4	1	2	5	2	11	-9	2	6	5	2	2	2	2	2	2	0	1
7395624	E12000001	H	2	1	1	8	2	2	1	3	1	2	5	2	6	-9	1	7	6	2	2	2	3	2	2	0	1
7395625	E12000001	H	2	1	2	2	1	2	1	1	1	1	1	7	4	3	4	1	0	1	1	2	1	1	4	0	1
7395626	E12000001	H	1	1	1	6	1	2	1	2	1	2	2	5	2	3	3	5	4	2	2	2	1	1	2	0	1
7395627	E12000001	H	2	1	1	7	2	2	1	2	1	2	5	3	2	-9	2	6	5	2	2	2	2	2	2	0	1
7395628	E12000001	H	3	1	2	3	1	2	1	1	1	2	1	1	8	3	1	2	1	2	2	2	1	1	4	2	1
7395629	E12000001	H	5	1	1	1	1	1	1	1	1	9	-9	-9	-9	-9	-9	0	-7	2	-7	-9	-7	-7	-7	0	-7
7395630	E12000001	H	5	1	1	1	1	1	1	3	2	7	-9	-9	-9	-9	-9	0	-7	2	-7	-9	-7	-7	-7	0	-7
7395631	E12000001	H	2	1	1	3	1	2	1	2	1	2	1	3	8	3	2	2	1	2	2	2	1	1	4	0	1
7395632	E12000001	H	2	1	1	5	2	2	1	1	1	2	2	8	3	4	4	4	3	2	2	2	1	2	4	0	1
7395633	E12000001	H	2	1	2	5	2	2	1	3	1	2	7	4	9	-9	4	4	3	2	2	2	2	1	3	0	1
7395634	E12000001	H	2	1	1	2	1	2	1	1	1	1	3	-9	-9	-9	2	1	0	1	1	2	1	1	4	0	1
7395635	E12000001	H	1	1	2	5	4	2	1	5	1	1	5	6	11	-9	4	4	3	1	1	1	3	1	4	0	1
7395636	E12000001	H	2	1	1	1	1	1	1	1	1	1	-9	-9	-9	-9	-9	0	-7	1	-7	-9	-7	-7	-7	0	-7
7395637	E12000001	H	5	1	2	3	1	2	1	1	1	1	1	9	5	2	4	2	1	1	1	1	3	1	4	1	1
7395638	E12000001	H	2	1	1	2	1	2	1	1	1	2	3	5	8	-9	2	1	0	2	2	2	1	1	4	0	1
7395639	E12000001	H	5	1	1	1	1	1	1	1	1	2	-9	-9	-9	-9	-9	0	-7	2	-7	-9	-7	-7	-7	0	-7
7395640	E12000001	H	2	1	1	1	1	1	1	1	1	2	-9	-9	-9	-9	-9	0	-7	2	-7	-9	-7	-7	-7	0	-7
7395641	E12000001	H	3	1	2	3	1	2	1	1	1	2	1	3	8	3	2	2	1	2	2	2	1	1	4	0	1
7395642	E12000001	H	2	1	2	2	1	1	1	1	1	1	6	-9	-9	-9	2	1	0	1	1	1	1	1	2	0	1
7395643	E12000001	H	2	1	1	7	2	2	1	3	1	2	5	5	2	-9	3	6	5	2	2	2	3	2	4	0	1
7395644	E12000001	H	1	1	2	7	5	2	1	2	1	2	5	1	9	-9	1	6	5	2	2	2	1	5	2	0	1
7395645	E12000001	H	3	1	2	1	1	1	1	1	2	9	-9	-9	-9	-9	-9	0	-7	2	-7	-9	-7	-7	-7	0	-7
7395646	E12000001	H	2	1	2	4	2	2	1	1	1	2	1	9	8	3	3	3	2	2	2	2	1	2	4	2	1
7395647	E12000001	H	2	1	1	7	2	2	1	3	1	9	5	8	2	-9	4	6	5	2	2	2	3	2	3	0	2
7395648	E12000001	H	2	1	2	7	2	2	1	3	1	2	5	9	5	-9	1	6	5	2	2	2	3	2	2	0	1
7395649	E12000001	H	2	1	1	7	2	2	1	3	1	2	5	3	2	-9	2	6	5	2	2	2	1	2	4	0	1
7395650	E12000001	H	3	1	2	4	4	2	1	1	1	2	1	4	9	3	2	3	2	2	2	2	1	2	2	0	1
7395651	E12000001	H	2	1	2	6	2	2	1	3	1	2	5	5	9	-9	4	5	4	2	2	2	1	2	2	0	1
7395652	E12000001	H	2	1	1	1	1	1	1	1	1	2	-9	-9	-9	-9	-9	0	-7	2	-7	-9	-7	-7	-7	0	-7
7395653	E12000001	H	2	1	1	1	1	1	1	1	1	1	-9	-9	-9	-9	-9	0	-7	1	-7	-9	-7	-7	-7	0	-7
7395654	E12000001	H	2	1	1	5	2	2	1	2	1	2	1	3	6	3	2	4	3	2	2	2	1	2	1	0	1
7395655	E12000001	H	1	1	1	6	5	2	1	2	1	2	1	8	6	3	3	5	4	2	2	2	2	5	3	0	2
7395656	E12000001	H	2	1	1	1	1	2	1	2	3	2	-9	-9	-9	-9	-9	0	-7	2	-7	-9	-7	-7	-7	0	-7
7395657	E12000001	H	2	1	1	1	1	1	1	1	1	9	-9	-9	-9	-9	-9	0	-7	2	-7	-9	-7	-7	-7	0	-7
7395658	E12000001	H	2	1	2	3	1	2	1	1	3	6	1	4	9	3	2	2	1	2	2	2	1	1	2	0	1
7395659	E12000001	H	2	1	1	6	2	2	1	2	1	1	1	3	2	3	2	5	4	1	1	1	2	2	2	0	1
7395660	E12000001	H	5	1	1	1	1	1	1	1	1	9	-9	-9	-9	-9	-9	0	-7	2	-7	-9	-7	-7	-7	0	-7
7395661	E12000001	H	1	1	1	2	1	2	1	1	1	2	1	4	11	3	2	1	0	2	2	2	1	1	4	0	1
7395662	E12000001	H	1	1	2	5	4	2	1	2	1	2	1	6	11	2	3	4	3	2	2	2	1	4	4	0	1
7395663	E12000001	H	3	1	1	1	1	2	1	2	1	6	-9	-9	-9	-9	-9	0	-7	2	-7	-9	-7	-7	-7	0	-7
7395664	E12000001	H	1	1	2	8	4	2	1	3	1	2	9	9	8	-9	4	7	6	2	2	2	2	4	3	0	2
7395665	E12000001	H	1	1	2	7	5	2	1	3	1	9	5	-9	-9	-9	4	6	5	2	2	2	1	5	4	0	1
7395666	E12000001	H	1	1	1	8	1	2	1	3	1	1	5	8	8	-9	4	7	6	1	1	1	1	1	4	0	1
7395667	E12000001	H	5	1	2	2	1	2	1	2	1	2	9	9	4	-9	4	1	0	2	2	2	1	1	4	0	1
7395668	E12000001	H	2	1	2	4	2	2	1	1	1	2	1	9	5	2	4	3	2	2	2	2	1	2	4	2	1
7395669	E12000001	H	2	1	1	1	1	1	1	1	3	6	-9	-9	-9	-9	-9	0	-7	2	-7	-9	-7	-7	-7	0	-7
7395670	E12000001	H	2	1	2	5	2	2	1	4	1	2	8	5	5	-9	4	4	3	2	2	2	1	1	2	0	1
7395671	E12000001	H	2	1	1	2	1	2	1	2	1	9	2	3	8	3	1	1	0	2	2	2	1	1	4	0	1
7395672	E12000001	H	2	1	1	2	1	2	1	1	1	2	1	8	6	3	4	1	0	2	2	2	1	1	4	0	1
7395673	E12000001	H	2	1	1	6	2	2	1	4	1	2	8	9	9	-9	4	5	4	2	2	2	3	2	3	0	1
7395674	E12000001	H	6	1	2	6	4	2	1	2	1	2	1	3	10	2	2	5	4	2	2	2	2	2	1	0	1
7395675	E12000001	H	1	1	1	8	5	2	1	4	1	1	5	5	2	-9	1	7	6	1	1	1	2	5	1	0	1
7395676	E12000001	H	2	1	1	1	1	1	1	2	3	6	-9	-9	-9	-9	-9	0	-7	2	-7	-9	-7	-7	-7	0	-7
7395677	E12000001	H	2	1	2	1	1	1	1	1	3	6	-9	-9	-9	-9	-9	0	-7	2	-7	-9	-7	-7	-7	0	-7
7395678	E12000001	H	5	1	2	6	5	2	1	4	1	2	8	-9	-9	-9	4	5	4	2	2	1	3	5	2	0	1
7395679	E12000001	H	3	1	2	6	1	2	1	1	1	2	1	4	10	3	2	5	4	2	2	2	1	1	2	0	1
7395680	E12000001	H	3	1	1	2	1	2	1	1	1	1	1	9	5	2	4	1	0	1	1	1	1	1	4	0	1
7395681	E12000001	H	1	1	2	7	5	2	1	2	1	1	5	9	8	-9	4	6	5	1	1	2	3	2	4	0	1
7395682	E12000001	H	1	1	2	3	1	2	1	2	1	2	1	1	5	4	1	2	1	2	2	1	1	1	4	0	1
7395683	E12000001	H	2	1	2	2	1	2	1	1	1	2	1	6	11	3	4	1	0	2	2	2	1	1	3	0	1
7395684	E12000001	H	2	1	1	3	2	2	1	2	1	2	1	1	4	3	2	2	1	2	2	2	1	1	2	0	1
7395685	E12000001	H	5	1	2	1	1	1	1	1	1	1	-9	-9	-9	-9	-9	0	-7	1	-7	-9	-7	-7	-7	0	-7
7395686	E12000001	H	3	1	2	5	1	2	1	3	1	2	1	7	4	2	4	4	3	2	2	2	1	1	4	0	1
7395687	E12000001	H	3	1	1	1	1	1	1	1	1	2	-9	-9	-9	-9	-9	0	-7	2	-7	-9	-7	-7	-7	0	-7
7395688	E12000001	H	2	1	1	4	4	2	1	2	1	2	1	8	8	3	4	3	2	2	2	2	1	1	3	0	1
7395689	E12000001	H	5	1	1	2	1	2	1	2	1	2	3	7	3	-9	2	1	0	2	2	2	1	1	2	0	1
7395690	E12000001	H	5	1	1	4	1	2	1	2	1	2	3	5	4	-9	4	3	2	2	2	2	1	1	4	0	1
7395691	E12000001	H	3	1	2	1	1	1	1	1	1	2	-9	-9	-9	-9	-9	0	-7	2	-7	-9	-7	-7	-7	0	-7
7395692	E12000001	H	1	1	2	6	4	2	1	1	1	2	1	2	11	3	2	5	4	2	2	2	1	2	1	0	1
7395693	E12000001	H	2	1	1	1	1	1	1	1	1	2	-9	-9	-9	-9	-9	0	-7	2	-7	-9	-7	-7	-7	0	-7
7395694	E12000001	H	5	1	2	1	1	1	1	2	1	9	-9	-9	-9	-9	-9	0	-7	2	-7	-9	-7	-7	-7	0	-7
7395695	E12000001	H	2	1	2	3	2	2	1	1	1	1	7	7	4	-9	3	2	1	1	1	2	1	1	2	0	1
7395696	E12000001	H	3	1	2	2	1	1	1	3	1	2	4	7	4	1	2	1	0	2	2	2	1	1	4	0	1
7395697	E12000001	H	2	1	1	4	2	2	1	2	1	9	1	8	8	1	4	3	2	2	2	2	1	2	2	0	1
7395698	E12000001	H	5	1	2	2	1	1	1	1	1	2	4	6	10	2	2	1	0	2	2	2	1	1	4	0	1
7395699	E12000001	H	2	1	2	6	2	2	1	4	1	2	5	7	4	-9	4	5	4	2	2	2	3	2	4	0	1
7395700	E12000001	H	5	1	2	4	1	2	1	2	1	1	1	6	11	1	4	3	2	1	1	1	1	1	4	0	1
7395701	E12000001	H	5	1	2	3	1	2	1	1	1	1	1	4	11	3	2	2	1	1	1	2	1	1	1	0	1
7395702	E12000001	H	1	1	1	7	4	2	1	4	1	2	5	9	3	-9	4	6	5	2	2	2	3	4	4	0	1
7395703	E12000001	H	1	1	1	6	5	2	1	2	1	2	1	9	4	2	4	5	4	2	2	2	1	5	4	0	1
7395704	E12000001	H	1	1	2	8	5	2	1	3	1	2	5	-9	-9	-9	4	7	6	2	2	2	3	5	4	0	2
7395705	E12000001	H	1	1	2	6	4	2	1	4	1	2	8	-9	-9	-9	4	5	4	2	2	2	1	4	4	0	1
7395706	E12000001	H	2	1	2	7	2	2	1	4	1	9	5	4	4	-9	2	6	5	2	2	2	2	2	4	0	1
7395707	E12000001	H	2	1	1	5	2	2	1	1	1	1	1	4	2	3	2	4	3	1	1	1	1	2	2	0	1
7395708	E12000001	H	2	1	2	6	2	2	1	2	1	2	5	2	7	-9	1	5	4	2	2	2	2	2	1	0	1
7395709	E12000001	H	1	1	2	1	1	2	1	1	1	2	-9	-9	-9	-9	-9	0	-7	2	-7	-9	-7	-7	-7	0	-7
7395710	E12000001	H	2	1	1	2	1	1	1	1	1	2	6	-9	-9	-9	2	1	0	2	2	2	1	1	2	0	1
7395711	E12000001	H	2	1	2	4	2	2	1	1	1	1	7	1	7	-9	1	3	2	1	1	2	1	1	2	0	1
7395712	E12000001	H	5	1	1	1	1	1	1	1	1	2	-9	-9	-9	-9	-9	0	-7	2	-7	-9	-7	-7	-7	0	-7
7395713	E12000001	H	1	1	2	7	4	2	1	3	1	2	5	4	11	-9	2	6	5	2	2	2	2	4	2	0	1
7395714	E12000001	H	5	1	2	1	1	1	1	2	1	2	-9	-9	-9	-9	-9	0	-7	2	-7	-9	-7	-7	-7	0	-7
7395715	E12000001	H	2	1	1	1	1	1	1	1	1	1	-9	-9	-9	-9	-9	0	-7	1	-7	-9	-7	-7	-7	0	-7
7395716	E12000001	H	5	1	2	5	1	2	1	2	1	2	1	9	11	2	4	4	3	2	2	2	1	1	3	0	1
7395717	E12000001	H	3	1	2	3	1	2	1	1	1	1	3	-9	-9	-9	4	2	1	1	1	1	1	1	4	2	1
7395718	E12000001	H	1	1	2	7	4	2	1	2	1	2	5	9	11	-9	4	6	5	2	2	2	2	2	4	0	1
7395719	E12000001	H	5	1	2	5	1	2	1	4	1	1	8	6	11	-9	4	4	3	1	1	1	1	1	4	0	1
7395720	E12000001	H	2	1	2	6	2	2	1	2	1	2	5	9	10	-9	3	5	4	2	2	2	1	2	1	0	1
7395721	E12000001	H	3	1	1	5	1	2	1	2	1	1	3	3	2	-9	2	4	3	1	1	2	1	1	1	0	1
7395722	E12000001	H	5	1	2	4	3	2	1	2	1	2	1	6	12	2	3	3	2	2	2	2	1	2	4	1	1
7395723	E12000001	H	2	1	2	6	2	2	1	2	1	2	5	4	9	-9	2	5	4	2	2	2	1	2	2	0	1
7395724	E12000001	H	6	1	2	1	1	1	1	1	1	2	-9	-9	-9	-9	-9	0	-7	2	-7	-9	-7	-7	-7	0	-7
7395725	E12000001	H	1	1	2	3	1	2	1	3	1	2	8	6	11	-9	3	2	1	2	2	2	2	1	4	3	1
7395726	E12000001	H	2	1	1	5	2	2	1	2	1	2	2	1	6	3	1	4	3	2	2	2	1	2	2	0	1
7395727	E12000001	H	2	1	2	2	1	1	1	2	1	2	4	7	4	1	2	1	0	2	2	2	1	1	2	0	1
7395728	E12000001	H	3	1	2	1	1	1	1	1	1	2	-9	-9	-9	-9	-9	0	-7	2	-7	-9	-7	-7	-7	0	-7
7395729	E12000001	H	2	1	2	3	2	2	1	1	1	1	1	6	11	3	3	2	1	1	1	2	1	1	3	0	1
7395730	E12000001	H	2	1	1	6	2	2	1	3	1	2	5	3	2	-9	2	5	4	2	2	2	2	2	2	0	1
7395731	E12000001	H	2	1	1	7	2	2	1	3	1	2	5	1	4	-9	2	6	5	2	2	2	2	2	2	0	1
7395732	E12000001	H	1	1	2	6	5	2	1	2	1	9	5	4	2	-9	2	5	4	2	2	2	1	2	2	1	1
7395733	E12000001	H	1	1	2	8	5	2	1	4	1	2	5	9	4	-9	4	7	6	2	2	2	2	2	4	0	1
7395734	E12000001	H	5	1	2	2	1	1	1	1	1	1	6	-9	-9	-9	2	1	0	1	1	1	1	1	2	0	1
7395735	E12000001	H	2	1	2	4	2	2	1	2	1	2	1	2	11	3	2	3	2	2	2	1	1	2	2	3	1
7395736	E12000001	H	5	1	1	1	1	1	1	1	1	2	-9	-9	-9	-9	-9	0	-7	2	-7	-9	-7	-7	-7	0	-7
7395737	E12000001	H	1	1	2	7	4	2	1	4	1	2	5	4	6	-9	2	6	5	2	2	2	1	4	4	0	1
7395738	E12000001	H	1	1	1	8	5	2	1	2	1	2	5	-9	-9	-9	4	7	6	2	2	2	2	2	2	0	1
7395739	E12000001	H	1	1	1	7	3	2	1	3	1	9	5	3	4	-9	2	6	5	2	2	2	2	2	1	0	1
7395740	E12000001	H	3	1	1	1	1	1	1	1	1	2	-9	-9	-9	-9	-9	0	-7	2	-7	-9	-7	-7	-7	0	-7
7395741	E12000001	H	3	1	1	3	1	2	1	1	1	2	3	7	4	-9	4	2	1	2	3	2	1	1	1	0	1
7395742	E12000001	H	2	1	2	2	1	2	1	1	1	2	1	6	8	3	4	1	0	2	2	2	1	1	4	0	1
7395743	E12000001	H	2	1	2	5	2	2	1	1	1	2	1	2	10	3	1	4	3	2	2	1	1	2	1	0	1
7395744	E12000001	H	2	1	2	6	2	2	1	1	1	2	1	1	4	3	2	5	4	2	2	2	1	2	2	0	1
7395745	E12000001	H	2	1	1	2	1	1	1	1	1	2	4	9	5	1	2	1	0	2	2	2	1	1	4	0	1
7395746	E12000001	H	2	1	2	1	1	1	1	1	1	2	-9	-9	-9	-9	-9	0	-7	2	-7	-9	-7	-7	-7	0	-7
7395747	E12000001	H	4	1	1	5	4	2	1	2	1	2	1	2	2	4	1	4	3	2	2	2	2	3	2	0	1
7395748	E12000001	H	2	1	1	4	2	2	1	2	1	2	1	8	10	3	4	3	2	2	2	1	2	2	3	0	1
7395749	E12000001	H	2	1	1	6	2	2	1	2	1	2	5	8	4	-9	4	5	4	2	2	2	1	2	3	0	1
7395750	E12000001	H	2	1	2	1	1	1	1	1	1	1	-9	-9	-9	-9	-9	0	-7	1	-7	-9	-7	-7	-7	0	-7
7395751	E12000001	H	2	1	2	1	1	1	1	1	1	2	-9	-9	-9	-9	-9	0	-7	2	-7	-9	-7	-7	-7	0	-7
7395752	E12000001	H	3	1	1	4	1	2	1	1	1	1	1	1	3	3	1	3	2	1	1	2	1	1	2	0	1
7395753	E12000001	H	2	1	1	4	2	2	1	1	1	1	2	1	5	4	2	3	2	1	1	1	2	1	2	0	1
7395754	E12000001	H	2	1	1	2	1	1	1	1	1	2	6	-9	-9	-9	2	1	0	2	2	2	1	1	2	0	1
7395755	E12000001	H	2	1	1	1	1	1	1	1	1	2	-9	-9	-9	-9	-9	0	-7	2	-7	-9	-7	-7	-7	0	-7
7395756	E12000001	H	3	1	1	2	1	2	1	1	1	2	1	3	11	4	1	1	0	2	2	2	1	1	4	0	1
7395757	E12000001	H	3	1	2	5	4	2	1	1	1	2	1	2	11	3	2	4	3	2	2	2	1	3	4	0	1
7395758	E12000001	H	2	1	1	1	1	1	1	1	1	2	-9	-9	-9	-9	-9	0	-7	2	-7	-9	-7	-7	-7	0	-7
7395759	E12000001	H	2	1	2	2	1	1	1	1	1	2	4	6	5	1	2	1	0	2	2	2	1	1	4	0	1
7395760	E12000001	H	2	1	1	1	1	1	1	1	1	2	-9	-9	-9	-9	-9	0	-7	2	-7	-9	-7	-7	-7	0	-7
7395761	E12000001	H	1	1	1	7	5	2	1	3	1	2	5	5	9	-9	4	6	5	2	2	2	1	5	4	0	1
7395762	E12000001	H	3	1	2	1	1	1	1	1	1	1	-9	-9	-9	-9	-9	0	-7	1	-7	-9	-7	-7	-7	0	-7
7395763	E12000001	H	1	1	2	5	4	2	1	1	1	2	1	1	4	3	2	4	3	2	2	2	1	1	4	0	1
7395764	E12000001	H	1	1	1	4	1	2	1	2	1	2	2	9	8	3	3	3	2	2	2	2	2	1	3	0	1
7395765	E12000001	H	2	1	1	4	1	2	1	4	1	2	8	9	8	-9	3	3	2	2	2	2	3	1	3	0	1
7395766	E12000001	H	2	1	2	5	2	2	1	1	1	2	1	4	11	3	2	4	3	2	2	2	1	2	2	3	1
7395767	E12000001	H	2	1	2	2	1	1	1	1	1	2	4	4	8	3	2	1	0	2	2	2	1	1	1	0	1
7395768	E12000001	H	2	1	1	1	1	1	1	1	1	2	-9	-9	-9	-9	-9	0	-7	2	-7	-9	-7	-7	-7	0	-7
7395769	E12000001	H	3	1	2	5	3	2	1	2	1	2	1	9	4	2	4	4	3	2	2	2	1	2	4	2	1
7395770	E12000001	H	1	1	2	8	5	2	1	2	1	2	5	9	2	-9	4	7	6	2	2	2	2	4	4	0	2
7395771	E12000001	H	1	1	1	6	2	2	1	4	1	1	8	-9	-9	-9	4	5	4	1	1	1	3	2	4	0	1
7395772	E12000001	H	5	1	1	4	1	2	1	1	1	1	3	9	8	-9	4	3	2	1	1	1	2	1	4	0	1
7395773	E12000001	H	2	1	2	6	2	2	1	1	1	2	1	2	10	4	1	5	4	2	2	2	1	2	1	0	1
7395774	E12000001	H	2	1	2	7	2	2	1	2	1	2	5	6	10	-9	4	6	5	2	2	2	2	2	4	0	1
7395775	E12000001	H	1	1	2	7	5	2	1	4	1	1	5	9	5	-9	4	6	5	1	1	1	3	2	4	0	2
7395776	E12000001	H	1	1	1	8	5	2	1	3	1	2	5	4	4	-9	2	7	6	2	2	2	2	5	2	0	1
7395777	E12000001	H	2	1	2	6	2	2	1	3	1	2	3	4	9	-9	2	5	4	2	2	2	2	2	3	0	1
7395778	E12000001	H	1	1	1	6	2	2	1	2	2	2	1	7	4	3	2	5	4	2	2	2	2	2	2	0	1
7395779	E12000001	H	5	1	2	1	1	1	1	1	1	2	-9	-9	-9	-9	-9	0	-7	2	-7	-9	-7	-7	-7	0	-7
7395780	E12000001	H	3	1	2	2	1	2	1	3	1	1	7	4	11	-9	3	1	0	1	1	1	1	1	2	0	1
7395781	E12000001	H	-9	2	1	2	1	1	-9	-9	-9	-9	-9	-9	-9	-9	-9	1	0	-9	-9	-9	-9	1	-9	0	-9
7395782	E12000001	H	2	1	2	8	2	2	2	4	3	7	5	8	2	-9	4	7	6	2	2	2	1	2	3	0	1
7395783	E12000001	H	2	1	1	1	1	1	2	2	1	2	-9	-9	-9	-9	-9	0	-7	2	-7	-9	-7	-7	-7	0	-7
7395784	E12000001	H	3	1	2	3	1	2	2	1	1	2	9	9	10	-9	4	2	1	2	2	1	1	1	3	0	1
7395785	E12000001	H	2	1	2	3	2	2	2	2	1	6	7	7	4	-9	4	2	1	2	2	2	1	1	4	0	1
7395786	E12000001	H	1	1	2	6	1	2	1	5	1	1	8	9	2	-9	4	5	4	1	1	1	3	1	3	0	1
7395787	E12000001	H	1	1	1	4	1	2	1	1	1	2	1	6	11	3	4	3	2	2	3	2	1	1	4	0	1
7395788	E12000001	H	1	1	1	3	1	2	1	3	1	1	3	3	4	-9	2	2	1	1	1	2	2	1	4	0	1
7395789	E12000001	H	1	1	2	4	3	2	1	5	1	1	2	3	11	2	2	3	2	1	1	1	1	1	1	2	1
7395790	E12000001	H	3	1	2	2	1	2	1	1	1	2	9	-9	-9	-9	4	1	0	2	2	2	1	1	4	0	1
7395791	E12000001	H	3	1	1	3	1	2	1	1	1	1	9	-9	-9	-9	4	2	1	1	1	2	1	1	4	0	1
7395792	E12000001	H	5	1	1	1	1	2	1	2	1	1	-9	-9	-9	-9	-9	0	-7	1	-7	-9	-7	-7	-7	0	-7
7395793	E12000001	H	2	1	1	4	2	2	2	1	3	6	2	8	6	3	4	3	2	2	2	2	1	1	4	0	1
7395794	E12000001	H	2	1	2	1	1	2	1	2	4	6	-9	-9	-9	-9	-9	0	-7	2	-7	-9	-7	-7	-7	0	-7
7395795	E12000001	H	1	1	1	3	1	2	2	2	4	6	3	9	12	-9	4	2	1	2	2	2	1	1	4	0	1
7395796	E12000001	H	5	1	1	1	1	1	1	1	1	1	-9	-9	-9	-9	-9	0	-7	1	-7	-9	-7	-7	-7	0	-7
7395797	E12000001	H	5	1	2	6	4	2	2	3	1	2	5	9	5	-9	4	5	4	2	2	2	2	4	2	0	1
7395798	E12000001	H	2	1	1	4	2	2	1	2	1	2	1	9	12	2	4	3	2	2	2	2	1	4	2	0	1
7395799	E12000001	H	5	1	2	7	1	2	1	4	1	2	5	9	11	-9	4	6	5	2	2	2	3	1	1	0	1
7395800	E12000001	H	5	1	2	3	3	2	2	2	4	6	9	6	6	-9	4	2	1	2	2	2	1	1	4	0	1
7395801	E12000001	H	2	1	2	1	1	1	1	1	1	1	-9	-9	-9	-9	-9	0	-7	1	-7	-9	-7	-7	-7	0	-7
7395802	E12000001	H	1	1	2	8	5	2	1	4	1	2	5	7	4	-9	4	7	6	2	2	2	3	5	2	0	1
7395803	E12000001	H	1	1	1	2	1	1	1	1	1	1	6	9	5	-9	2	1	0	1	1	2	1	1	4	0	1
7395804	E12000001	H	2	1	1	1	1	1	1	3	1	2	-9	-9	-9	-9	-9	0	-7	2	-7	-9	-7	-7	-7	0	-7
7395805	E12000001	H	1	1	1	3	1	2	2	2	1	2	1	8	2	3	4	2	1	2	2	2	1	1	3	0	1
7395806	E12000001	H	-9	3	2	2	1	1	2	1	3	1	6	-9	-9	-9	-9	1	0	1	1	2	1	1	-9	0	1
7395807	E12000001	H	1	1	1	5	5	2	1	3	1	2	1	7	4	3	4	4	3	2	2	2	1	5	3	0	1
7395808	E12000001	H	2	1	2	3	2	2	2	1	4	6	7	2	11	-9	1	2	1	2	2	2	1	1	4	0	1
7395809	E12000001	H	5	1	1	1	1	2	1	1	1	1	-9	-9	-9	-9	-9	0	-7	1	-7	-9	-7	-7	-7	0	-7
7395810	E12000001	H	2	1	2	1	1	1	2	1	1	2	-9	-9	-9	-9	-9	0	-7	2	-7	-9	-7	-7	-7	0	-7
7395811	E12000001	H	3	1	1	5	4	2	1	2	1	2	3	3	9	-9	2	4	3	2	2	2	3	2	1	0	1
7395812	E12000001	H	2	1	1	5	2	2	1	1	1	2	3	5	2	-9	4	4	3	2	2	2	1	4	3	0	1
7395813	E12000001	H	5	1	2	3	4	1	1	2	1	2	6	9	5	-9	2	2	1	2	2	2	1	1	4	1	1
7395814	E12000001	H	3	1	2	2	1	2	1	1	1	1	3	-9	-9	-9	4	1	0	1	1	2	1	1	4	0	1
7395815	E12000001	H	5	1	1	1	1	1	1	1	1	1	-9	-9	-9	-9	-9	0	-7	1	-7	-9	-7	-7	-7	0	-7
7395816	E12000001	H	5	1	1	2	1	2	1	4	1	1	8	-9	-9	-9	3	1	0	1	1	2	1	1	4	0	1
7395817	E12000001	H	3	1	2	3	1	2	1	2	1	9	1	5	5	3	3	2	1	2	2	2	1	1	4	0	1
7395818	E12000001	H	2	1	1	6	2	2	2	1	3	1	3	5	6	-9	3	5	4	1	1	1	1	2	1	0	1
7395819	E12000001	H	1	1	1	2	1	1	1	1	1	1	6	-9	-9	-9	2	1	0	1	1	2	2	1	4	0	1
7395820	E12000001	H	3	1	1	2	1	1	1	2	1	1	4	7	4	1	2	1	0	1	1	2	1	1	4	0	1
7395821	E12000001	H	4	1	1	3	1	2	1	3	1	2	3	-9	-9	-9	4	2	1	2	2	2	1	1	4	0	1
7395822	E12000001	H	1	1	1	2	1	2	2	1	1	2	1	8	2	3	4	1	0	2	2	2	1	1	4	0	1
7395823	E12000001	H	5	1	2	5	4	2	1	2	1	1	1	4	3	3	2	4	3	1	1	2	1	2	2	0	1
7395824	E12000001	H	3	1	1	3	1	2	1	3	1	2	3	3	7	-9	2	2	1	2	2	2	1	1	4	0	1
7395825	E12000001	H	1	1	1	3	1	2	2	1	4	2	9	3	3	-9	2	2	1	2	2	2	1	1	2	0	1
7395826	E12000001	H	5	1	2	1	1	2	1	1	4	9	-9	-9	-9	-9	-9	0	-7	2	-7	-9	-7	-7	-7	0	-7
7395827	E12000001	H	3	1	2	3	1	2	2	2	1	2	1	6	8	1	3	2	1	2	2	2	2	1	2	0	2
7395828	E12000001	H	3	1	2	2	1	1	2	2	3	1	6	-9	-9	-9	2	1	0	1	1	1	1	1	1	0	1
7395829	E12000001	H	5	1	2	2	1	1	2	1	3	6	6	-9	-9	-9	2	1	0	2	2	2	1	1	2	0	1
7395830	E12000001	H	1	1	2	4	1	1	2	1	1	1	4	6	11	2	2	3	2	1	1	2	1	1	3	1	1
7395831	E12000001	H	1	1	2	8	4	2	1	3	1	2	5	4	3	-9	2	7	6	2	2	2	2	4	2	0	1
7395832	E12000001	H	3	1	1	3	1	2	2	2	4	2	1	9	6	3	4	2	1	2	2	2	1	1	3	0	1
7395833	E12000001	H	1	1	1	2	1	1	2	2	4	2	6	-9	-9	-9	2	1	0	2	2	2	1	1	2	0	1
7395834	E12000001	H	3	1	1	5	1	2	1	1	1	2	3	5	12	-9	3	4	3	2	2	2	1	1	4	0	1
7395835	E12000001	H	5	1	2	2	1	2	1	1	2	1	3	-9	-9	-9	2	1	0	1	1	2	1	1	4	0	1
7395836	E12000001	H	2	1	2	6	2	2	1	1	1	2	1	9	5	1	4	5	4	2	2	2	1	2	4	0	1
7395837	E12000001	H	3	1	1	3	1	2	1	1	1	9	1	1	4	3	2	2	1	2	2	2	1	1	2	0	1
7395838	E12000001	H	2	1	2	6	2	2	2	4	3	6	8	-9	-9	-9	2	5	4	2	2	2	3	2	2	0	1
7395839	E12000001	H	5	1	2	4	1	2	1	3	1	1	7	-9	-9	-9	4	3	2	1	1	2	1	1	3	2	1
7395840	E12000001	H	2	1	2	3	1	2	1	1	1	9	1	7	4	3	4	2	1	2	2	2	2	1	4	0	1
7395841	E12000001	H	1	1	2	2	1	2	2	1	1	2	1	4	7	3	2	1	0	2	2	1	1	1	1	0	1
7395842	E12000001	H	3	1	2	2	1	2	1	1	1	1	1	4	12	3	2	1	0	1	1	1	1	1	4	0	1
7395843	E12000001	H	2	1	1	2	1	1	1	1	1	6	4	9	5	1	2	1	0	2	2	2	1	1	4	0	1
7395844	E12000001	H	1	1	1	3	1	1	2	1	3	2	6	-9	-9	-9	2	2	1	2	2	2	1	1	4	0	1
7395845	E12000001	H	-9	2	2	2	1	1	-9	-9	-9	-9	-9	-9	-9	-9	-9	1	0	-9	-9	-9	-9	1	-9	0	-9
7395846	E12000001	H	1	1	2	2	1	1	1	2	1	1	4	7	4	-9	2	1	0	1	1	1	1	1	4	0	1
7395847	E12000001	H	2	1	2	5	2	2	1	1	1	2	1	2	10	3	1	4	3	2	2	2	1	2	1	0	1
7395848	E12000001	H	1	1	1	3	1	2	1	1	1	1	2	2	11	4	1	2	1	1	1	1	1	1	4	0	1
7395849	E12000001	H	2	1	1	1	1	1	1	2	3	6	-9	-9	-9	-9	-9	0	-7	2	-7	-9	-7	-7	-7	0	-7
7395850	E12000001	H	1	1	1	2	1	2	1	2	1	1	3	-9	-9	-9	2	1	0	1	1	1	1	1	4	0	1
7395851	E12000001	H	2	1	1	5	2	2	1	2	1	2	1	6	9	3	3	4	3	2	2	2	1	1	4	0	1
7395852	E12000001	H	5	1	1	2	1	2	1	2	1	1	3	-9	-9	-9	4	1	0	1	1	2	1	1	2	0	1
7395853	E12000001	H	5	1	1	1	1	1	1	2	1	2	-9	-9	-9	-9	-9	0	-7	2	-7	-9	-7	-7	-7	0	-7
7395854	E12000001	H	1	1	1	2	1	1	1	3	1	1	6	4	7	-9	2	1	0	1	1	1	2	1	4	0	1
7395855	E12000001	H	2	1	1	3	3	2	1	1	3	9	1	8	6	3	3	2	1	2	2	2	1	1	4	0	1
7395856	E12000001	H	1	1	1	3	1	2	2	1	1	9	1	2	10	3	1	2	1	2	2	2	1	1	2	0	1
7395857	E12000001	H	1	1	1	8	5	2	1	3	1	2	5	4	6	-9	2	7	6	2	2	2	3	2	1	0	1
7395858	E12000001	H	1	1	1	6	4	2	1	2	1	2	1	9	2	3	4	5	4	2	2	2	1	4	4	0	1
7395859	E12000001	H	5	1	2	1	1	1	1	1	1	1	-9	-9	-9	-9	-9	0	-7	1	-7	-9	-7	-7	-7	0	-7
7395860	E12000001	H	1	1	1	3	1	1	2	1	3	4	4	7	2	2	2	2	1	2	2	2	1	1	4	0	1
7395861	E12000001	H	1	1	1	2	1	1	1	3	1	1	6	9	5	-9	2	1	0	1	1	2	2	1	2	0	1
7395862	E12000001	H	1	1	1	2	1	1	2	2	4	2	6	-9	-9	-9	2	1	0	2	2	2	1	1	4	0	1
7395863	E12000001	H	1	1	1	3	1	1	2	1	4	2	6	-9	-9	-9	2	2	1	2	2	2	1	1	4	0	1
7395864	E12000001	H	2	1	1	2	2	2	2	2	3	1	1	5	5	3	3	1	0	1	1	1	1	1	4	0	1
7395865	E12000001	H	1	1	2	7	5	2	1	2	1	2	5	1	6	-9	2	6	5	2	2	2	1	2	2	0	1
7395866	E12000001	H	3	1	2	3	1	2	1	2	1	1	1	6	10	2	3	2	1	1	1	2	2	1	4	0	1
7395867	E12000001	H	2	1	1	7	2	2	1	4	1	1	5	8	2	-9	4	6	5	1	1	2	1	2	4	0	1
7395868	E12000001	H	5	1	2	2	1	1	1	2	1	2	4	7	4	-9	2	1	0	2	2	2	1	1	4	0	1
7395869	E12000001	H	3	1	2	1	1	1	1	2	1	2	-9	-9	-9	-9	-9	0	-7	2	-7	-9	-7	-7	-7	0	-7
7395870	E12000001	H	1	1	2	6	1	2	1	2	1	2	5	3	12	-9	2	5	4	2	2	2	1	1	2	0	1
7395871	E12000001	H	2	1	1	8	2	2	1	3	1	2	5	3	2	-9	2	7	6	2	2	2	2	2	2	0	1
7395872	E12000001	H	5	1	2	2	1	1	1	2	1	2	6	-9	-9	-9	2	1	0	2	2	2	1	1	4	0	1
7395873	E12000001	H	2	1	1	3	4	2	1	1	1	2	1	9	3	3	4	2	1	2	2	2	1	1	2	0	1
7395874	E12000001	H	5	1	2	1	1	2	1	1	1	1	-9	-9	-9	-9	-9	0	-7	1	-7	-9	-7	-7	-7	0	-7
7395875	E12000001	H	5	1	2	3	4	2	1	1	1	1	7	6	11	-9	4	2	1	1	1	1	1	2	3	0	1
7395876	E12000001	H	1	1	1	5	4	2	1	2	1	9	2	9	8	1	4	4	3	2	2	2	1	4	4	0	1
7395877	E12000001	H	1	1	1	8	5	2	1	3	1	9	5	8	3	-9	4	7	6	2	2	2	1	2	4	0	2
7395878	E12000001	H	2	1	2	1	1	1	1	1	1	1	-9	-9	-9	-9	-9	0	-7	1	-7	-9	-7	-7	-7	0	-7
7395879	E12000001	H	2	1	2	1	1	1	1	1	1	2	-9	-9	-9	-9	-9	0	-7	2	-7	-9	-7	-7	-7	0	-7
7395880	E12000001	H	1	1	1	6	5	2	1	3	1	1	8	8	3	-9	4	5	4	1	1	2	2	2	2	0	1
7395881	E12000001	H	1	1	2	6	4	2	1	1	1	2	1	6	11	2	3	5	4	2	2	2	1	4	3	0	1
7395882	E12000001	H	2	1	1	4	2	2	2	2	1	9	1	4	4	4	2	3	2	2	2	2	1	1	2	0	1
7395883	E12000001	H	2	1	1	7	2	2	1	3	1	2	5	5	3	-9	3	6	5	2	2	2	1	2	4	0	1
7395884	E12000001	H	3	1	2	6	4	2	1	4	1	2	1	9	5	3	4	5	4	2	2	2	1	3	3	0	1
7395885	E12000001	H	2	1	2	6	2	2	1	2	1	2	1	6	10	1	3	5	4	2	2	2	1	2	2	0	1
7395886	E12000001	H	2	1	1	3	3	2	1	3	1	1	1	3	9	3	2	2	1	1	1	1	1	1	2	0	1
7395887	E12000001	H	2	1	2	2	1	2	1	1	1	2	3	-9	-9	-9	2	1	0	2	2	2	1	1	4	0	1
7395888	E12000001	H	5	1	1	1	1	1	1	1	2	2	-9	-9	-9	-9	-9	0	-7	2	-7	-9	-7	-7	-7	0	-7
7395889	E12000001	H	1	1	2	8	5	2	1	4	1	2	5	4	9	-9	2	7	6	2	2	2	3	5	4	0	2
7395890	E12000001	H	1	1	1	6	4	2	2	5	1	2	5	-9	-9	-9	4	5	4	2	2	2	3	4	4	0	1
7395891	E12000001	H	3	1	2	1	1	2	1	1	1	1	-9	-9	-9	-9	-9	0	-7	1	-7	-9	-7	-7	-7	0	-7
7395892	E12000001	H	5	1	2	1	1	2	1	1	1	2	-9	-9	-9	-9	-9	0	-7	2	-7	-9	-7	-7	-7	0	-7
7395893	E12000001	H	5	1	1	1	1	1	1	1	1	2	-9	-9	-9	-9	-9	0	-7	2	-7	-9	-7	-7	-7	0	-7
7395894	E12000001	H	1	1	2	5	3	2	1	3	1	1	1	4	12	3	2	4	3	1	1	1	1	2	2	1	1
7395895	E12000001	H	2	1	2	5	2	2	1	2	1	2	1	9	5	1	4	4	3	2	2	2	2	2	2	1	1
7395896	E12000001	H	3	1	2	2	1	1	1	1	1	1	4	4	12	1	2	1	0	1	1	1	1	1	3	0	1
7395897	E12000001	H	1	1	1	2	1	1	2	1	3	3	6	-9	-9	-9	2	1	0	2	2	2	2	1	4	0	1
7395898	E12000001	H	5	1	2	3	1	2	1	1	1	2	1	6	11	2	3	2	1	2	2	2	2	1	2	2	1
7395899	E12000001	H	1	1	2	2	1	2	1	1	1	1	7	-9	-9	-9	4	1	0	1	1	1	1	1	4	0	1
7395900	E12000001	H	2	1	2	4	2	2	1	4	1	2	8	-9	-9	-9	4	3	2	2	2	2	1	1	2	1	1
7395901	E12000001	H	1	1	2	5	1	2	1	2	1	2	5	6	11	-9	4	4	3	2	2	2	1	1	2	0	1
7395902	E12000001	H	4	1	1	1	1	1	1	1	1	2	-9	-9	-9	-9	-9	0	-7	2	-7	-9	-7	-7	-7	0	-7
7395903	E12000001	H	2	1	2	2	1	1	1	2	1	2	6	-9	-9	-9	2	1	0	2	2	2	2	1	2	0	1
7395904	E12000001	H	3	1	2	2	1	2	1	1	1	2	7	-9	-9	-9	4	1	0	2	2	2	1	1	4	0	1
7395905	E12000001	H	5	1	2	1	1	1	1	1	1	1	-9	-9	-9	-9	-9	0	-7	1	-7	-9	-7	-7	-7	0	-7
7395906	E12000001	H	3	1	2	1	1	1	1	1	1	2	-9	-9	-9	-9	-9	0	-7	2	-7	-9	-7	-7	-7	0	-7
7395907	E12000001	H	5	1	2	1	1	1	1	1	1	2	-9	-9	-9	-9	-9	0	-7	2	-7	-9	-7	-7	-7	0	-7
7395908	E12000001	H	3	1	1	4	4	2	1	2	1	2	7	1	5	-9	4	3	2	2	2	2	1	2	2	0	1
7395909	E12000001	H	5	1	2	2	1	1	1	2	1	2	4	7	10	2	2	1	0	2	2	2	1	1	4	0	1
7395910	E12000001	H	2	1	1	3	2	2	1	2	1	2	1	7	4	4	4	2	1	2	2	2	2	1	4	0	1
7395911	E12000001	H	2	1	1	1	1	2	1	1	1	1	-9	-9	-9	-9	-9	0	-7	1	-7	-9	-7	-7	-7	0	-7
7395912	E12000001	H	2	1	2	1	1	1	1	2	1	1	-9	-9	-9	-9	-9	0	-7	1	-7	-9	-7	-7	-7	0	-7
7395913	E12000001	H	2	1	2	2	1	1	1	3	1	2	4	7	4	-9	2	1	0	2	2	2	1	1	4	0	1
7395914	E12000001	H	2	1	1	4	2	2	1	2	1	1	2	5	3	3	3	3	2	1	1	2	1	1	3	0	1
7395915	E12000001	H	1	1	1	6	4	2	1	4	1	9	1	8	4	3	4	5	4	2	2	2	1	4	4	0	1
7395916	E12000001	H	5	1	2	1	1	1	1	1	1	2	-9	-9	-9	-9	-9	0	-7	2	-7	-9	-7	-7	-7	0	-7
7395917	E12000001	H	5	1	2	1	1	1	1	1	1	1	-9	-9	-9	-9	-9	0	-7	1	-7	-9	-7	-7	-7	0	-7
7395918	E12000001	H	2	1	1	1	1	1	1	1	1	9	-9	-9	-9	-9	-9	0	-7	2	-7	-9	-7	-7	-7	0	-7
7395919	E12000001	H	2	1	1	6	2	2	1	4	1	2	5	1	9	-9	1	5	4	2	2	2	1	2	1	0	1
7395920	E12000001	H	3	1	2	6	4	2	1	3	1	2	1	6	8	2	3	5	4	2	2	2	1	4	2	0	1
7395921	E12000001	H	4	1	1	2	1	2	1	1	1	1	1	5	3	3	3	1	0	1	1	1	1	1	3	0	1
7395922	E12000001	H	2	1	2	7	2	2	1	2	1	2	5	9	5	-9	3	6	5	2	2	2	2	1	1	0	1
7395923	E12000001	H	2	1	2	2	1	1	1	1	1	1	4	7	5	1	2	1	0	1	1	1	1	1	2	0	1
7395924	E12000001	H	2	1	2	5	2	2	1	1	1	2	1	2	11	3	2	4	3	2	2	2	1	2	1	0	1
7395925	E12000001	H	2	1	1	8	2	2	1	2	1	2	5	4	9	-9	2	7	6	2	2	2	2	2	2	0	1
7395926	E12000001	H	-9	2	1	2	1	1	-9	-9	-9	-9	-9	-9	-9	-9	-9	1	0	-9	-9	-9	-9	1	-9	0	-9
7395927	E12000001	H	4	1	1	4	4	2	1	2	1	2	1	9	10	1	4	3	2	2	2	2	1	2	4	0	1
7395928	E12000001	H	2	1	2	1	1	1	1	1	1	2	-9	-9	-9	-9	-9	0	-7	2	-7	-9	-7	-7	-7	0	-7
7395929	E12000001	H	3	1	2	1	1	1	1	1	1	1	-9	-9	-9	-9	-9	0	-7	1	-7	-9	-7	-7	-7	0	-7
7395930	E12000001	H	2	1	1	1	1	1	1	1	1	1	-9	-9	-9	-9	-9	0	-7	1	-7	-9	-7	-7	-7	0	-7
7395931	E12000001	H	2	1	1	1	1	2	1	2	3	6	-9	-9	-9	-9	-9	0	-7	2	-7	-9	-7	-7	-7	0	-7
7395932	E12000001	H	1	1	2	6	4	2	1	2	1	2	5	7	4	-9	4	5	4	2	2	2	1	3	2	0	1
7395933	E12000001	H	2	1	2	7	2	2	1	3	1	2	5	4	7	-9	2	6	5	2	2	2	3	2	1	0	1
7395934	E12000001	H	1	1	1	6	2	2	1	4	1	9	5	8	8	-9	4	5	4	2	2	2	3	2	3	0	1
7395935	E12000001	H	2	1	2	5	2	2	2	1	1	2	1	7	9	3	2	4	3	2	2	1	1	2	1	2	1
7395936	E12000001	H	2	1	1	8	2	2	1	4	1	2	8	5	2	-9	4	7	6	2	2	2	1	2	4	0	1
7395937	E12000001	H	5	1	1	6	1	2	1	1	1	2	5	2	2	-9	4	5	4	2	2	2	1	1	4	0	1
7395938	E12000001	H	2	1	1	1	1	1	1	1	3	6	-9	-9	-9	-9	-9	0	-7	2	-7	-9	-7	-7	-7	0	-7
7395939	E12000001	H	2	1	2	7	2	2	1	1	1	2	5	6	12	-9	3	6	5	2	2	2	1	2	3	0	2
7395940	E12000001	H	1	1	2	7	4	2	1	1	1	9	5	1	4	-9	2	6	5	2	2	2	1	4	1	0	1
7395941	E12000001	H	2	1	1	1	1	1	1	1	1	2	-9	-9	-9	-9	-9	0	-7	2	-7	-9	-7	-7	-7	0	-7
7395942	E12000001	H	2	1	1	1	1	1	1	1	1	2	-9	-9	-9	-9	-9	0	-7	2	-7	-9	-7	-7	-7	0	-7
7395943	E12000001	H	1	1	2	8	5	2	1	3	1	2	5	5	5	-9	4	7	6	2	2	2	3	5	4	0	1
7395944	E12000001	H	2	1	1	7	2	2	1	1	1	2	1	1	7	3	2	6	5	2	2	2	3	2	3	0	2
7395945	E12000001	H	2	1	1	8	2	2	1	2	1	1	5	6	11	-9	4	7	6	1	1	1	3	2	4	0	2
7395946	E12000001	H	1	1	2	8	5	2	1	4	1	2	5	-9	-9	-9	4	7	6	2	2	2	3	5	4	0	1
7395947	E12000001	H	3	1	1	5	4	2	1	2	1	1	1	6	10	3	3	4	3	1	1	1	1	4	4	0	1
7395948	E12000001	H	1	1	2	8	5	2	1	3	1	2	5	7	7	-9	2	7	6	2	2	2	2	2	1	0	1
7395949	E12000001	H	2	1	2	1	1	1	1	1	1	2	-9	-9	-9	-9	-9	0	-7	2	-7	-9	-7	-7	-7	0	-7
7395950	E12000001	H	1	1	1	5	1	2	1	2	1	2	9	8	2	-9	4	4	3	2	2	2	1	1	4	0	1
7395951	E12000001	H	1	1	1	7	4	2	1	4	1	2	5	8	8	-9	4	6	5	2	2	2	2	2	4	0	1
7395952	E12000001	H	2	1	1	4	2	2	2	1	3	6	1	8	6	3	4	3	2	2	2	2	1	1	4	0	1
7395953	E12000001	H	2	1	2	6	2	2	1	2	1	2	5	1	11	-9	2	5	4	2	2	2	1	2	1	0	1
7395954	E12000001	H	5	1	2	3	1	2	1	2	1	1	1	4	9	2	2	2	1	1	1	2	1	1	4	0	1
7395955	E12000001	H	1	1	2	8	5	2	1	5	1	9	5	2	11	-9	1	7	6	2	2	2	3	2	1	0	2
7395956	E12000001	H	1	1	1	5	1	2	1	1	1	2	1	6	9	3	4	4	3	2	2	2	1	1	4	0	1
7395957	E12000001	H	5	1	2	8	5	2	1	3	1	2	5	2	10	-9	1	7	6	2	2	2	1	5	1	0	1
7395958	E12000001	H	2	1	1	4	1	2	1	2	1	2	1	9	8	3	4	3	2	2	2	2	2	1	2	0	1
7395959	E12000001	H	2	1	1	5	2	2	1	2	1	1	2	5	3	3	3	4	3	1	1	2	1	2	4	0	1
7395960	E12000001	H	2	1	2	3	2	2	1	2	1	6	7	7	4	-9	2	2	1	2	2	2	1	1	4	0	1
7395961	E12000001	H	3	1	2	2	1	2	1	1	1	2	1	2	10	4	1	1	0	2	2	2	1	1	4	0	1
7395962	E12000001	H	4	1	1	8	5	2	1	3	1	2	5	5	2	-9	3	7	6	2	2	2	2	2	3	0	2
7395963	E12000001	H	5	1	2	1	1	1	1	2	1	1	-9	-9	-9	-9	-9	0	-7	1	-7	-9	-7	-7	-7	0	-7
7395964	E12000001	H	2	1	2	2	1	1	1	1	1	2	4	9	5	1	2	1	0	2	2	2	1	1	4	0	1
7395965	E12000001	H	2	1	1	1	1	2	1	2	3	6	-9	-9	-9	-9	-9	0	-7	2	-7	-9	-7	-7	-7	0	-7
7395966	E12000001	H	2	1	1	1	1	1	2	1	3	6	-9	-9	-9	-9	-9	0	-7	2	-7	-9	-7	-7	-7	0	-7
7395967	E12000001	H	2	1	2	6	2	2	2	5	3	6	9	-9	-9	-9	4	5	4	2	2	2	3	2	2	0	1
7395968	E12000001	H	2	1	1	4	2	2	1	1	1	2	1	5	4	3	3	3	2	2	2	2	1	1	2	0	1
7395969	E12000001	H	1	1	1	1	1	1	1	1	2	2	-9	-9	-9	-9	-9	0	-7	2	-7	-9	-7	-7	-7	0	-7
7395970	E12000001	H	2	1	2	2	1	1	1	1	1	2	4	7	4	1	2	1	0	2	2	2	1	1	4	0	1
7395971	E12000001	H	2	1	1	4	2	2	2	2	3	6	2	8	6	3	4	3	2	2	2	1	1	1	4	0	1
7395972	E12000001	H	2	1	2	6	2	2	1	1	1	2	1	7	4	2	4	5	4	2	2	2	2	2	4	0	1
7395973	E12000001	H	5	1	1	1	1	1	1	1	1	1	-9	-9	-9	-9	-9	0	-7	1	-7	-9	-7	-7	-7	0	-7
7395974	E12000001	H	2	1	1	1	1	1	1	1	1	2	-9	-9	-9	-9	-9	0	-7	2	-7	-9	-7	-7	-7	0	-7
7395975	E12000001	H	2	1	2	1	1	1	1	1	1	2	-9	-9	-9	-9	-9	0	-7	2	-7	-9	-7	-7	-7	0	-7
7395976	E12000001	H	2	1	2	2	1	1	1	1	1	2	4	7	4	1	2	1	0	2	2	2	1	1	4	0	1
7395977	E12000001	H	2	1	2	7	2	2	1	3	1	2	5	2	10	-9	1	6	5	2	2	2	1	5	3	0	1
7395978	E12000001	H	2	1	2	4	2	2	1	2	1	1	1	9	8	3	4	3	2	1	1	1	3	1	4	1	1
7395979	E12000001	H	2	1	1	2	1	2	1	1	1	2	1	2	3	3	2	1	0	2	2	2	1	1	4	0	1
7395980	E12000001	H	2	1	1	2	1	1	1	2	1	2	4	7	4	1	2	1	0	2	2	2	1	1	4	0	1
7395981	E12000001	H	2	1	1	5	2	2	1	2	1	1	1	5	9	3	3	4	3	1	1	1	1	2	4	0	1
7395982	E12000001	H	2	1	1	7	2	2	1	3	1	2	5	2	8	-9	1	6	5	2	2	2	2	2	4	0	1
7395983	E12000001	H	2	1	1	3	1	2	1	2	1	2	1	3	6	3	2	2	1	2	2	2	1	1	4	0	1
7395984	E12000001	H	1	1	1	4	1	2	1	2	1	2	1	4	9	3	2	3	2	2	2	2	1	1	2	0	1
7395985	E12000001	H	4	1	1	5	4	2	1	1	1	2	1	4	5	3	2	4	3	2	2	2	1	2	4	0	1
7395986	E12000001	H	1	1	2	8	5	2	1	3	1	2	5	9	12	-9	4	7	6	2	2	2	2	2	4	0	1
7395987	E12000001	H	5	1	2	2	1	1	1	1	1	9	6	-9	-9	-9	2	1	0	2	2	2	1	1	4	0	1
7395988	E12000001	H	5	1	2	3	4	2	1	1	1	9	6	6	11	-9	2	2	1	2	2	2	1	1	2	1	1
7395989	E12000001	H	2	1	2	2	1	2	1	1	1	2	1	9	5	3	4	1	0	2	2	2	1	1	4	0	1
7395990	E12000001	H	4	1	1	3	1	2	1	3	1	9	3	-9	-9	-9	3	2	1	2	2	2	1	1	4	0	1
7395991	E12000001	H	2	1	2	1	1	1	1	2	1	1	-9	-9	-9	-9	-9	0	-7	1	-7	-9	-7	-7	-7	0	-7
7395992	E12000001	H	2	1	2	3	2	2	2	2	3	4	1	2	11	3	1	2	1	2	2	2	1	1	2	2	1
7395993	E12000001	H	1	1	2	8	5	2	1	3	1	2	5	9	6	-9	4	7	6	2	2	2	3	5	4	0	2
7395994	E12000001	H	3	1	2	1	1	2	1	2	1	1	-9	-9	-9	-9	-9	0	-7	1	-7	-9	-7	-7	-7	0	-7
7395995	E12000001	H	5	1	2	3	1	2	1	2	1	1	9	-9	-9	-9	4	2	1	1	1	2	1	1	4	2	1
7395996	E12000001	H	2	1	2	6	2	2	1	2	1	2	1	1	10	3	2	5	4	2	2	2	1	2	4	0	1
7395997	E12000001	H	5	1	1	1	1	1	1	1	2	2	-9	-9	-9	-9	-9	0	-7	2	-7	-9	-7	-7	-7	0	-7
7395998	E12000001	H	5	1	2	2	1	1	1	3	1	2	6	-9	-9	-9	2	1	0	2	2	2	1	1	4	0	1
7395999	E12000001	H	2	1	1	3	2	2	1	1	1	2	3	9	8	-9	4	2	1	2	2	2	1	1	4	0	1
7396000	E12000001	H	2	1	2	1	1	1	1	1	1	9	-9	-9	-9	-9	-9	0	-7	2	-7	-9	-7	-7	-7	0	-7
7396001	E12000001	H	3	1	1	4	1	2	1	1	1	1	1	2	6	3	2	3	2	1	1	1	1	1	2	0	1
7396002	E12000001	H	2	1	2	1	1	1	1	2	1	2	-9	-9	-9	-9	-9	0	-7	2	-7	-9	-7	-7	-7	0	-7
7396003	E12000001	H	1	1	1	7	1	2	1	2	1	1	5	5	4	-9	3	6	5	1	1	2	2	1	2	0	2
7396004	E12000001	H	1	1	2	8	5	2	1	4	1	2	5	9	5	-9	4	7	6	2	2	2	1	2	3	0	1
7396005	E12000001	H	2	1	1	1	1	2	1	3	1	1	-9	-9	-9	-9	-9	0	-7	1	-7	-9	-7	-7	-7	0	-7
7396006	E12000001	H	5	1	2	3	4	2	1	1	1	2	1	7	4	2	4	2	1	2	2	2	1	1	4	0	1
7396007	E12000001	H	3	1	2	1	1	1	1	1	1	2	-9	-9	-9	-9	-9	0	-7	2	-7	-9	-7	-7	-7	0	-7
7396008	E12000001	H	2	1	1	5	2	2	1	4	1	2	8	8	2	-9	2	4	3	2	2	2	3	2	2	0	1
7396009	E12000001	H	2	1	1	8	2	2	1	4	1	1	5	8	8	-9	4	7	6	1	1	2	1	2	4	0	1
7396010	E12000001	H	2	1	1	1	1	1	1	1	1	1	-9	-9	-9	-9	-9	0	-7	1	-7	-9	-7	-7	-7	0	-7
7396011	E12000001	H	3	1	2	3	1	2	1	1	1	1	1	4	6	2	2	2	1	1	1	1	1	1	2	0	1
7396012	E12000001	H	4	1	1	1	1	1	1	1	1	2	-9	-9	-9	-9	-9	0	-7	2	-7	-9	-7	-7	-7	0	-7
7396013	E12000001	H	5	1	2	6	3	2	1	3	1	9	5	-9	-9	-9	4	5	4	2	2	1	2	2	2	0	1
7396014	E12000001	H	3	1	1	3	1	2	1	2	1	1	1	4	8	3	2	2	1	1	1	2	1	1	4	0	1
7396015	E12000001	H	2	1	2	6	2	2	1	2	1	2	1	1	12	2	2	5	4	2	2	2	1	2	2	0	1
7396016	E12000001	H	4	1	1	5	1	2	1	1	1	2	1	9	6	3	3	4	3	2	2	2	1	1	2	0	1
7396017	E12000001	H	5	1	1	1	1	1	1	1	1	2	-9	-9	-9	-9	-9	0	-7	2	-7	-9	-7	-7	-7	0	-7
7396018	E12000001	H	3	1	1	1	1	1	1	2	1	2	-9	-9	-9	-9	-9	0	-7	2	-7	-9	-7	-7	-7	0	-7
7396019	E12000001	H	5	1	2	1	1	1	1	1	1	2	-9	-9	-9	-9	-9	0	-7	2	-7	-9	-7	-7	-7	0	-7
7396020	E12000001	H	1	1	1	6	4	2	1	3	1	2	8	9	4	-9	4	5	4	2	2	2	3	4	3	0	1
7396021	E12000001	H	1	1	1	8	5	2	1	2	1	2	5	8	2	-9	4	7	6	2	2	2	2	5	3	0	1
7396022	E12000001	H	2	1	1	1	1	2	1	1	3	6	-9	-9	-9	-9	-9	0	-7	2	-7	-9	-7	-7	-7	0	-7
7396023	E12000001	H	2	1	2	6	2	2	1	1	1	2	1	6	10	3	3	5	4	2	2	2	1	2	2	0	2
7396024	E12000001	H	2	1	2	6	2	2	1	1	1	2	1	6	11	2	4	5	4	2	2	2	1	2	3	0	1
7396025	E12000001	H	1	1	1	4	1	2	1	2	1	2	1	9	2	3	4	3	2	2	2	2	1	1	4	0	1
7396026	E12000001	H	2	1	1	3	2	2	1	1	1	2	1	7	7	2	2	2	1	2	2	2	1	2	2	0	1
7396027	E12000001	H	1	1	1	5	1	2	1	3	1	1	1	1	4	3	2	4	3	1	1	1	1	1	4	0	1
7396028	E12000001	H	2	1	2	2	1	2	1	1	1	2	1	4	11	3	2	1	0	2	2	2	1	1	4	0	1
7396029	E12000001	H	2	1	2	4	2	2	1	2	1	2	1	7	4	2	4	3	2	2	3	2	2	1	4	3	1
7396030	E12000001	H	2	1	2	2	1	1	1	1	1	1	6	-9	-9	-9	2	1	0	1	1	1	1	1	4	0	1
7396031	E12000001	H	2	1	1	1	1	1	1	3	3	9	-9	-9	-9	-9	-9	0	-7	2	-7	-9	-7	-7	-7	0	-7
7396032	E12000001	H	2	1	2	5	2	2	1	2	1	2	1	4	10	3	2	4	3	2	2	2	1	2	2	0	1
7396033	E12000001	H	2	1	2	7	2	2	1	3	1	2	5	2	10	-9	3	6	5	2	2	2	2	2	4	0	1
7396034	E12000001	H	3	1	2	4	1	2	1	1	1	1	2	1	12	3	1	3	2	1	1	1	1	1	1	3	1
7396035	E12000001	H	2	1	2	8	2	2	1	2	1	2	5	2	11	-9	2	7	6	2	2	2	2	2	4	0	1
7396036	E12000001	H	5	1	1	2	1	1	1	1	1	2	6	5	2	-9	2	1	0	2	2	2	1	1	2	0	1
7396037	E12000001	H	5	1	1	2	1	2	1	1	1	2	1	5	8	2	3	1	0	2	2	2	1	1	3	0	1
7396038	E12000001	H	5	1	2	2	1	2	1	1	1	2	1	7	4	2	4	1	0	2	2	2	1	1	4	0	1
7396039	E12000001	H	5	1	2	3	2	2	1	3	1	6	7	9	4	-9	4	2	1	2	2	1	1	1	4	0	1
7396040	E12000001	H	3	1	2	3	1	2	1	1	1	2	1	6	11	3	3	2	1	2	2	2	1	1	4	0	1
7396041	E12000001	H	2	1	2	5	2	2	1	2	1	2	1	6	10	2	3	4	3	2	2	2	1	2	3	0	1
7396042	E12000001	H	1	1	2	4	3	2	1	2	1	2	1	7	4	3	3	3	2	2	2	2	1	1	4	3	1
7396043	E12000001	H	2	1	2	6	2	2	1	2	1	2	5	1	10	-9	2	5	4	2	2	2	1	2	2	0	1
7396044	E12000001	H	1	1	1	7	5	2	1	1	1	2	5	4	4	-9	2	6	5	2	2	2	1	5	2	0	1
7396045	E12000001	H	2	1	1	6	2	2	1	2	1	2	2	5	5	3	3	5	4	2	2	2	2	2	2	0	1
7396046	E12000001	H	1	1	2	5	4	2	1	1	1	2	1	2	11	4	2	4	3	2	2	2	1	4	1	1	1
7396047	E12000001	H	5	1	1	1	1	1	1	1	1	2	-9	-9	-9	-9	-9	0	-7	2	-7	-9	-7	-7	-7	0	-7
7396048	E12000001	H	2	1	1	5	2	2	1	1	1	1	1	2	10	3	1	4	3	1	1	2	1	2	2	0	1
7396049	E12000001	H	3	1	1	3	1	2	1	1	1	1	1	8	3	3	4	2	1	1	1	1	1	1	4	0	1
7396050	E12000001	H	2	1	2	4	2	2	1	1	1	1	1	2	11	3	2	3	2	1	1	2	1	1	4	0	1
7396051	E12000001	H	2	1	1	7	2	2	1	1	1	2	5	1	2	-9	1	6	5	2	2	2	1	2	1	0	1
7396052	E12000001	H	2	1	1	2	1	1	1	1	1	2	4	7	4	1	2	1	0	2	2	2	1	1	3	0	1
7396053	E12000001	H	2	1	2	2	1	2	1	1	1	2	1	6	12	2	3	1	0	2	2	2	1	1	2	0	1
7396054	E12000001	H	2	1	1	4	2	2	1	3	1	2	2	5	2	3	3	3	2	2	2	2	1	1	3	0	1
7396055	E12000001	H	2	1	2	2	1	1	1	1	3	6	6	-9	-9	-9	2	1	0	2	2	2	1	1	4	0	1
7396056	E12000001	H	2	1	1	1	1	1	1	1	3	6	-9	-9	-9	-9	-9	0	-7	2	-7	-9	-7	-7	-7	0	-7
7396057	E12000001	H	2	1	1	3	1	2	1	1	3	6	1	8	4	2	4	2	1	2	2	2	1	1	4	0	1
7396058	E12000001	H	2	1	2	1	1	1	1	2	1	2	-9	-9	-9	-9	-9	0	-7	2	-7	-9	-7	-7	-7	0	-7
7396059	E12000001	H	1	1	1	8	1	2	1	1	1	1	5	2	4	-9	1	7	6	1	1	1	1	1	1	0	1
7396060	E12000001	H	5	1	2	3	1	2	1	2	1	1	1	9	8	3	3	2	1	1	1	1	1	1	4	0	1
7396061	E12000001	H	1	1	2	3	1	2	2	2	1	2	1	9	4	3	4	2	1	2	2	2	1	1	4	0	1
7396062	E12000001	H	2	1	1	2	1	1	1	1	1	1	6	-9	-9	-9	2	1	0	1	1	1	1	1	2	0	1
7396063	E12000001	H	2	1	1	2	1	1	1	1	1	2	6	-9	-9	-9	2	1	0	2	2	1	1	1	4	0	1
7396064	E12000001	H	2	1	2	1	1	1	1	1	1	2	-9	-9	-9	-9	-9	0	-7	2	-7	-9	-7	-7	-7	0	-7
7396065	E12000001	H	2	1	1	2	2	2	1	1	3	6	1	4	8	2	2	1	0	2	2	2	1	1	3	0	1
7396066	E12000001	H	2	1	2	2	2	2	1	1	3	6	7	-9	-9	-9	1	1	0	2	2	2	1	2	4	0	1
7396067	E12000001	H	2	1	1	5	2	2	1	2	1	2	1	7	9	3	2	4	3	2	2	2	1	2	1	0	1
7396068	E12000001	H	3	1	1	5	3	2	1	3	1	2	1	9	3	3	4	4	3	2	2	2	1	2	4	0	1
7396069	E12000001	H	1	1	2	3	1	2	1	3	1	2	1	3	11	1	2	2	1	2	2	2	1	1	4	0	1
7396070	E12000001	H	2	1	2	4	2	2	1	2	3	6	1	6	11	1	4	3	2	2	3	2	1	1	4	1	1
7396071	E12000001	H	3	1	1	3	1	2	1	1	1	1	1	4	7	3	2	2	1	1	1	1	1	1	4	0	1
7396072	E12000001	H	2	1	1	4	2	2	1	1	1	2	1	6	10	4	3	3	2	2	2	2	1	1	4	0	1
7396073	E12000001	H	2	1	1	4	1	2	1	2	1	1	3	3	10	-9	2	3	2	1	1	1	1	1	4	0	1
7396074	E12000001	H	2	1	2	5	2	2	1	1	1	2	1	1	4	3	2	4	3	2	2	2	1	2	2	0	1
7396075	E12000001	H	2	1	1	5	2	2	1	1	1	2	1	5	2	3	3	4	3	2	2	2	1	2	3	0	1
7396076	E12000001	H	6	1	1	1	1	2	1	1	1	1	-9	-9	-9	-9	-9	0	-7	1	-7	-9	-7	-7	-7	0	-7
7396077	E12000001	H	2	1	2	4	2	2	1	3	3	6	1	2	10	3	1	3	2	2	2	2	1	2	2	0	1
7396078	E12000001	H	2	1	2	5	2	2	1	2	1	2	1	1	11	2	2	4	3	2	2	2	1	1	1	0	1
7396079	E12000001	H	3	1	2	4	2	2	2	1	3	3	7	-9	-9	-9	4	3	2	2	2	2	1	1	3	3	1
7396080	E12000001	H	2	1	1	2	1	1	1	1	1	1	4	7	4	2	2	1	0	1	1	1	1	1	2	0	1
7396081	E12000001	H	2	1	2	4	2	1	2	2	3	6	6	8	10	-9	2	3	2	2	2	2	1	1	1	0	1
7396082	E12000001	H	1	1	1	6	1	2	1	2	1	2	5	2	10	-9	1	5	4	2	2	2	1	1	1	0	1
7396083	E12000001	H	1	1	1	8	1	2	1	3	1	2	5	3	8	-9	1	7	6	2	2	2	3	1	2	0	1
7396084	E12000001	H	2	1	2	8	2	2	2	5	3	6	5	7	4	-9	4	7	6	2	2	2	2	2	4	0	1
7396085	E12000001	H	2	1	1	2	1	2	1	1	1	2	1	5	4	3	3	1	0	2	2	2	1	1	4	0	1
7396086	E12000001	H	3	1	2	5	4	2	1	1	1	2	1	6	11	3	4	4	3	2	2	2	1	4	2	0	1
7396087	E12000001	H	2	1	1	6	2	2	1	1	1	1	1	5	2	3	3	5	4	1	1	1	1	2	2	0	1
7396088	E12000001	H	2	1	1	2	1	1	1	1	3	6	4	-9	-9	-9	2	1	0	2	2	1	2	1	4	0	1
7396089	E12000001	H	-9	2	2	2	1	1	-9	-9	-9	-9	-9	-9	-9	-9	-9	1	0	-9	-9	-9	-9	1	-9	0	-9
7396090	E12000001	H	2	1	2	6	2	2	1	2	1	2	1	3	11	1	2	5	4	2	2	2	2	2	1	0	1
7396091	E12000001	H	2	1	1	2	1	1	1	1	1	9	6	-9	-9	-9	2	1	0	2	2	2	1	1	4	0	1
7396092	E12000001	H	2	1	2	3	2	2	2	1	1	2	7	-9	-9	-9	4	2	1	2	2	2	1	1	4	0	1
7396093	E12000001	H	3	1	1	1	1	1	2	3	2	1	-9	-9	-9	-9	-9	0	-7	1	-7	-9	-7	-7	-7	0	-7
7396094	E12000001	H	3	1	1	1	1	1	1	1	1	1	-9	-9	-9	-9	-9	0	-7	1	-7	-9	-7	-7	-7	0	-7
7396095	E12000001	H	2	1	1	6	2	2	1	2	1	2	5	2	6	-9	2	5	4	2	2	2	1	2	2	0	1
7396096	E12000001	H	5	1	1	2	1	2	1	2	1	1	3	-9	-9	-9	2	1	0	1	1	1	1	1	4	0	1
7396097	E12000001	H	1	1	2	3	1	2	1	1	1	2	1	4	9	3	2	2	1	2	2	2	1	1	4	0	1
7396098	E12000001	H	3	1	2	1	1	1	1	1	1	1	-9	-9	-9	-9	-9	0	-7	1	-7	-9	-7	-7	-7	0	-7
7396099	E12000001	H	4	1	2	2	2	2	1	1	1	1	7	6	11	-9	4	1	0	1	1	2	1	1	4	0	1
7396100	E12000001	H	3	1	2	2	1	2	1	1	1	1	1	4	9	3	2	1	0	1	1	2	1	1	2	0	1
7396101	E12000001	H	2	1	1	8	2	2	1	1	1	2	5	1	8	-9	2	7	6	2	2	2	1	2	2	0	1
7396102	E12000001	H	3	1	1	3	1	2	1	3	1	2	1	5	6	3	3	2	1	2	2	2	2	1	4	0	1
7396103	E12000001	H	2	1	2	3	2	2	1	2	1	2	1	6	2	3	3	2	1	2	2	2	1	1	4	0	1
7396104	E12000001	H	1	1	1	3	1	2	2	2	1	1	3	2	12	-9	1	2	1	1	1	2	2	1	1	0	1
7396105	E12000001	H	5	1	1	1	1	1	1	2	1	2	-9	-9	-9	-9	-9	0	-7	2	-7	-9	-7	-7	-7	0	-7
7396106	E12000001	H	2	1	1	5	2	2	1	2	1	2	1	8	3	3	4	4	3	2	2	2	1	2	4	0	1
7396107	E12000001	H	1	1	1	2	1	1	1	1	1	1	4	3	4	2	2	1	0	1	1	1	1	1	4	0	1
7396108	E12000001	H	4	1	1	1	1	1	1	1	1	1	-9	-9	-9	-9	-9	0	-7	1	-7	-9	-7	-7	-7	0	-7
7396109	E12000001	H	2	1	2	3	2	2	1	1	1	2	1	2	11	3	2	2	1	2	2	2	1	1	4	0	1
7396110	E12000001	H	2	1	1	2	1	2	1	1	1	2	3	-9	-9	-9	1	1	0	2	2	2	1	1	4	0	1
7396111	E12000001	H	2	1	2	5	2	2	1	2	1	2	7	6	11	-9	1	4	3	2	2	2	1	2	1	0	1
7396112	E12000001	H	3	1	2	6	4	2	1	3	1	2	7	6	11	-9	1	5	4	2	2	2	3	3	2	0	1
7396113	E12000001	H	2	1	2	1	1	1	1	1	3	6	-9	-9	-9	-9	-9	0	-7	2	-7	-9	-7	-7	-7	0	-7
7396114	E12000001	H	5	1	1	4	1	2	1	1	1	2	1	9	6	3	3	3	2	2	2	2	1	1	4	0	1
7396115	E12000001	H	2	1	2	7	2	2	1	2	1	2	1	9	4	1	4	6	5	2	2	2	1	2	3	0	1
7396116	E12000001	H	2	1	2	3	1	2	1	1	3	6	1	2	4	3	1	2	1	2	2	2	1	1	4	2	1
7396117	E12000001	H	4	1	2	2	1	1	1	2	1	1	4	7	4	1	2	1	0	1	1	2	1	1	4	0	1
7396118	E12000001	H	1	1	1	2	1	2	1	2	1	2	1	9	5	3	4	1	0	2	2	1	1	1	2	0	1
7396119	E12000001	H	1	1	1	4	1	2	1	2	1	2	1	8	6	4	3	3	2	2	2	2	2	1	4	0	1
7396120	E12000001	H	2	1	2	6	2	2	1	3	1	2	1	2	11	3	2	5	4	2	2	2	3	2	2	0	1
7396121	E12000001	H	2	1	1	7	2	2	1	2	1	2	5	5	8	-9	4	6	5	2	2	2	1	2	1	0	1
7396122	E12000001	H	2	1	1	3	2	2	1	1	1	1	1	5	3	3	3	2	1	1	1	2	1	1	4	0	1
7396123	E12000001	H	2	1	2	3	1	2	1	2	1	2	3	7	2	-9	3	2	1	2	2	1	1	1	2	2	1
7396124	E12000001	H	2	1	2	3	2	2	1	1	1	2	1	4	10	3	2	2	1	2	2	2	1	1	4	0	1
7396125	E12000001	H	2	1	2	4	2	2	1	2	1	2	1	2	11	3	2	3	2	2	2	2	2	1	4	0	1
7396126	E12000001	H	2	1	1	6	2	2	1	3	1	9	2	8	6	3	4	5	4	2	2	2	1	2	4	0	1
7396127	E12000001	H	2	1	1	6	2	2	1	3	1	9	9	4	6	-9	2	5	4	2	2	2	1	2	2	0	1
7396128	E12000001	H	1	1	2	4	4	2	1	1	1	2	1	6	11	3	2	3	2	2	2	2	1	2	2	1	1
7396129	E12000001	H	1	1	1	4	2	2	1	1	1	2	1	5	3	3	3	3	2	2	2	2	1	1	1	0	1
7396130	E12000001	H	2	1	1	5	2	2	1	2	1	2	2	5	6	3	3	4	3	2	2	2	1	2	3	0	1
7396131	E12000001	H	2	1	1	1	1	1	2	2	4	9	-9	-9	-9	-9	-9	0	-7	2	-7	-9	-7	-7	-7	0	-7
7396132	E12000001	H	2	1	2	3	2	2	1	1	1	1	7	-9	-9	-9	2	2	1	1	1	1	1	1	4	0	1
7396133	E12000001	H	1	1	1	5	4	2	1	1	1	2	1	2	2	3	1	4	3	2	2	2	1	4	1	0	1
7396134	E12000001	H	2	1	1	1	1	1	1	1	1	1	-9	-9	-9	-9	-9	0	-7	1	-7	-9	-7	-7	-7	0	-7
7396135	E12000001	H	2	1	2	2	1	2	1	1	1	2	1	4	10	3	2	1	0	2	2	2	1	1	4	0	1
7396136	E12000001	H	1	1	2	7	5	2	1	4	1	1	5	9	2	-9	4	6	5	1	1	2	2	2	4	0	1
7396137	E12000001	H	2	1	2	8	2	2	1	4	1	2	5	6	11	-9	2	7	6	2	2	2	3	2	1	0	2
7396138	E12000001	H	2	1	1	6	2	2	1	3	1	2	2	5	3	3	3	5	4	2	2	2	2	2	2	0	1
7396139	E12000001	H	3	1	1	4	4	2	1	2	1	2	1	1	4	4	2	3	2	2	2	2	1	3	1	0	1
7396140	E12000001	H	2	1	1	1	1	1	1	1	1	2	-9	-9	-9	-9	-9	0	-7	2	-7	-9	-7	-7	-7	0	-7
7396141	E12000001	H	4	1	1	8	5	2	1	3	1	2	5	6	10	-9	4	7	6	2	2	2	2	5	4	0	2
7396142	E12000001	H	3	1	2	4	1	2	1	2	1	2	1	1	6	4	1	3	2	2	2	2	1	1	2	2	1
7396143	E12000001	H	1	1	1	7	5	2	1	4	1	9	5	-9	-9	-9	3	6	5	2	2	2	2	2	4	0	1
7396144	E12000001	H	1	1	1	4	1	2	1	2	3	7	1	7	4	3	4	3	2	2	2	2	1	1	4	0	1
7396145	E12000001	H	5	1	1	3	1	2	1	1	1	2	3	7	11	-9	4	2	1	2	2	2	1	1	4	0	1
7396146	E12000001	H	2	1	2	3	2	2	1	1	1	1	1	6	11	3	4	2	1	1	1	2	1	1	4	0	1
7396147	E12000001	H	3	1	1	3	1	2	1	2	1	1	3	9	3	-9	4	2	1	1	1	1	1	1	1	0	1
7396148	E12000001	H	1	1	1	5	4	2	1	2	1	2	3	8	6	-9	4	4	3	2	2	2	1	4	4	0	1
7396149	E12000001	H	2	1	2	6	2	2	1	3	1	2	3	8	5	-9	3	5	4	2	2	2	1	2	1	0	1
7396150	E12000001	H	2	1	1	1	1	1	1	1	1	2	-9	-9	-9	-9	-9	0	-7	2	-7	-9	-7	-7	-7	0	-7
7396151	E12000001	H	1	1	1	3	1	2	1	1	1	2	1	8	2	3	4	2	1	2	2	2	1	1	3	0	1
7396152	E12000001	H	3	1	2	2	1	1	1	2	1	1	6	-9	-9	-9	2	1	0	1	1	2	1	1	2	0	1
7396153	E12000001	H	3	1	2	4	2	2	1	1	1	2	3	9	8	-9	2	3	2	2	2	2	1	2	2	0	1
7396154	E12000001	H	2	1	2	4	2	2	1	1	1	2	7	9	5	-9	4	3	2	2	2	2	1	1	4	2	1
7396155	E12000001	H	2	1	2	7	2	2	1	5	1	2	5	9	8	-9	4	6	5	2	2	2	3	2	2	0	1
7396156	E12000001	H	3	1	2	5	1	2	1	2	1	2	1	9	12	1	4	4	3	2	2	2	1	1	4	0	1
7396157	E12000001	H	2	1	1	2	1	1	1	1	1	9	6	-9	-9	-9	2	1	0	2	2	2	1	1	4	0	1
7396158	E12000001	H	5	1	2	1	1	2	1	1	1	1	-9	-9	-9	-9	-9	0	-7	1	-7	-9	-7	-7	-7	0	-7
7396159	E12000001	H	2	1	2	6	2	2	1	4	1	2	8	-9	-9	-9	4	5	4	2	2	2	3	2	2	0	1
7396160	E12000001	H	1	1	1	2	1	2	1	1	1	2	9	-9	-9	-9	4	1	0	2	2	2	1	1	2	0	1
7396161	E12000001	H	2	1	2	6	2	2	1	2	1	2	1	9	10	1	4	5	4	2	2	2	1	2	4	0	1
7396162	E12000001	H	5	1	2	4	1	2	1	1	1	1	1	3	2	3	2	3	2	1	1	2	1	1	2	2	1
7396163	E12000001	H	1	1	2	8	5	2	1	4	1	2	5	9	5	-9	4	7	6	2	2	2	3	5	1	0	1
7396164	E12000001	H	5	1	2	4	4	2	1	2	1	1	1	7	4	2	4	3	2	1	1	1	1	1	2	0	1
7396165	E12000001	H	5	1	2	2	1	2	1	2	1	1	1	9	5	2	4	1	0	1	1	1	1	1	2	0	1
7396166	E12000001	H	5	1	2	1	1	2	1	1	1	1	-9	-9	-9	-9	-9	0	-7	1	-7	-9	-7	-7	-7	0	-7
7396167	E12000001	H	2	1	2	7	2	2	1	5	1	2	5	9	2	-9	4	6	5	2	2	2	1	2	4	0	1
7396168	E12000001	H	5	1	2	3	1	2	1	2	1	1	1	6	12	2	3	2	1	1	1	1	2	1	4	1	1
7396169	E12000001	H	5	1	2	1	1	1	1	3	1	2	-9	-9	-9	-9	-9	0	-7	2	-7	-9	-7	-7	-7	0	-7
7396170	E12000001	H	5	1	1	3	1	2	2	1	1	2	1	5	2	3	3	2	1	2	2	2	1	1	4	0	1
7396171	E12000001	H	2	1	1	1	1	1	1	1	1	2	-9	-9	-9	-9	-9	0	-7	2	-7	-9	-7	-7	-7	0	-7
7396172	E12000001	H	3	1	1	3	1	2	2	2	1	2	1	8	1	3	4	2	1	2	2	2	1	1	4	0	1
7396173	E12000001	H	2	1	2	1	1	2	1	1	1	2	-9	-9	-9	-9	-9	0	-7	2	-7	-9	-7	-7	-7	0	-7
7396174	E12000001	H	3	1	1	4	1	2	1	2	1	2	1	9	2	3	4	3	2	2	2	2	2	1	1	0	1
7396175	E12000001	H	3	1	2	5	3	2	1	2	1	2	1	6	11	2	3	4	3	2	2	2	1	2	4	0	1
7396176	E12000001	H	5	1	1	2	1	2	1	1	1	1	1	9	10	3	4	1	0	1	1	2	1	1	4	0	1
7396177	E12000001	H	2	1	1	6	2	2	1	1	1	2	1	9	11	3	3	5	4	2	2	2	1	2	4	0	1
7396178	E12000001	H	5	1	2	1	1	2	1	1	1	1	-9	-9	-9	-9	-9	0	-7	1	-7	-9	-7	-7	-7	0	-7
7396179	E12000001	H	5	1	2	4	1	2	1	3	1	2	1	9	8	2	4	3	2	2	2	2	2	1	3	2	1
7396180	E12000001	H	1	1	1	4	1	2	1	2	1	2	3	-9	-9	-9	4	3	2	2	2	2	1	1	4	0	1
7396181	E12000001	H	1	1	2	7	4	2	1	3	1	2	5	5	5	-9	4	6	5	2	2	2	2	4	3	0	1
7396182	E12000001	H	5	1	2	1	1	1	1	2	1	1	-9	-9	-9	-9	-9	0	-7	1	-7	-9	-7	-7	-7	0	-7
7396183	E12000001	H	5	1	1	2	1	2	1	1	3	6	3	-9	-9	-9	4	1	0	2	2	2	1	1	4	0	1
7396184	E12000001	H	2	1	2	3	2	2	2	2	1	2	7	7	4	-9	4	2	1	2	2	2	1	1	2	2	1
7396185	E12000001	H	2	1	2	1	1	1	1	1	1	2	-9	-9	-9	-9	-9	0	-7	2	-7	-9	-7	-7	-7	0	-7
7396186	E12000001	H	2	1	1	3	2	2	2	1	3	6	1	9	5	2	4	2	1	2	2	2	1	1	4	0	1
7396187	E12000001	H	1	1	2	8	5	2	1	5	1	2	5	9	5	-9	4	7	6	2	2	2	3	5	4	0	1
7396188	E12000001	H	2	1	2	3	2	2	1	2	1	2	1	7	10	1	4	2	1	2	2	2	1	1	2	1	1
7396189	E12000001	H	2	1	2	6	2	2	1	2	1	2	1	4	11	2	2	5	4	2	2	2	2	2	2	0	1
7396190	E12000001	H	3	1	2	4	4	2	2	4	3	6	8	-9	-9	-9	4	3	2	2	2	2	2	1	2	3	1
7396191	E12000001	H	2	1	2	4	2	2	1	1	1	1	1	7	4	2	4	3	2	1	1	1	1	1	2	2	1
7396192	E12000001	H	1	1	2	7	5	2	1	3	1	2	5	4	7	-9	2	6	5	2	2	2	2	2	4	0	1
7396193	E12000001	H	5	1	2	5	4	2	1	3	1	2	8	9	5	-9	4	4	3	2	2	2	2	4	2	1	1
7396194	E12000001	H	3	1	2	3	1	2	2	2	1	2	1	6	11	3	3	2	1	2	2	2	1	1	4	0	1
7396195	E12000001	H	3	1	1	1	1	2	1	1	1	1	-9	-9	-9	-9	-9	0	-7	1	-7	-9	-7	-7	-7	0	-7
7396196	E12000001	H	1	1	1	5	4	2	1	3	1	1	3	5	5	-9	4	4	3	1	1	2	2	4	4	0	1
7396197	E12000001	H	1	1	1	7	1	2	1	3	1	2	5	5	2	-9	3	6	5	2	2	2	3	1	3	0	1
7396198	E12000001	H	3	1	2	4	2	2	2	3	3	2	7	-9	-9	-9	4	3	2	2	2	2	2	2	4	3	1
7396199	E12000001	H	3	1	1	1	1	2	1	2	1	1	-9	-9	-9	-9	-9	0	-7	1	-7	-9	-7	-7	-7	0	-7
7396200	E12000001	H	5	1	2	4	1	2	1	2	1	2	1	9	5	1	4	3	2	2	2	2	1	1	4	0	1
7396201	E12000001	H	2	1	2	7	2	2	1	2	1	2	1	9	10	1	4	6	5	2	2	2	2	2	2	0	1
7396202	E12000001	H	3	1	2	5	4	2	1	2	1	2	1	2	11	3	2	4	3	2	2	2	1	2	2	0	1
7396203	E12000001	H	2	1	2	7	2	2	1	5	1	2	5	-9	-9	-9	3	6	5	2	2	2	3	2	4	0	1
7396204	E12000001	H	5	1	2	1	1	2	1	2	1	2	-9	-9	-9	-9	-9	0	-7	2	-7	-9	-7	-7	-7	0	-7
7396205	E12000001	H	1	1	2	2	1	2	1	1	1	1	9	-9	-9	-9	4	1	0	1	1	2	1	1	4	0	1
7396206	E12000001	H	2	1	2	5	2	2	1	3	1	2	8	7	4	-9	3	4	3	2	2	1	1	2	2	0	1
7396207	E12000001	H	2	1	1	5	2	2	1	2	1	1	1	9	6	3	3	4	3	1	1	1	1	2	3	0	1
7396208	E12000001	H	1	1	1	4	1	2	1	2	1	2	1	9	3	3	4	3	2	2	2	2	1	1	4	0	1
7396209	E12000001	H	3	1	1	5	1	2	1	1	1	9	1	5	3	3	3	4	3	2	2	2	1	1	3	0	1
7396210	E12000001	H	1	1	2	7	4	2	1	2	1	2	5	4	11	-9	2	6	5	2	2	2	2	4	2	0	1
7396211	E12000001	H	2	1	1	4	2	2	1	1	1	2	1	1	3	4	1	3	2	2	2	2	1	1	1	0	1
7396212	E12000001	H	4	1	1	5	4	2	1	3	1	2	1	3	9	3	2	4	3	2	2	2	3	3	2	0	1
7396213	E12000001	H	1	1	2	8	1	2	1	2	1	2	5	1	9	-9	1	7	6	2	2	2	2	1	1	0	1
7396214	E12000001	H	2	1	1	3	1	2	1	1	1	1	1	7	6	3	2	2	1	1	1	1	1	1	2	0	1
7396215	E12000001	H	1	1	1	6	2	2	1	4	1	2	8	7	4	-9	4	5	4	2	2	2	3	2	1	0	1
7396216	E12000001	H	2	1	2	4	2	2	1	2	1	2	1	6	10	2	3	3	2	2	2	2	2	2	4	0	1
7396217	E12000001	H	2	1	2	1	1	1	1	1	1	2	-9	-9	-9	-9	-9	0	-7	2	-7	-9	-7	-7	-7	0	-7
7396218	E12000001	H	1	1	1	8	2	2	1	3	1	9	5	3	2	-9	2	7	6	2	2	2	2	2	4	0	1
7396219	E12000001	H	3	1	2	3	1	2	1	1	1	2	1	4	7	2	2	2	1	2	2	2	1	1	4	0	1
7396220	E12000001	H	2	1	2	4	2	2	2	2	3	6	2	9	10	3	4	3	2	2	2	2	1	2	2	1	1
7396221	E12000001	H	2	1	1	3	2	2	1	2	1	2	1	2	10	3	2	2	1	2	2	2	1	1	4	0	1
7396222	E12000001	H	2	1	2	5	2	2	1	2	1	2	7	6	12	-9	1	4	3	2	2	2	1	2	2	2	1
7396223	E12000001	H	2	1	2	8	2	2	1	4	1	2	5	3	4	-9	2	7	6	2	2	2	3	2	4	0	1
7396224	E12000001	H	1	1	2	8	5	2	1	3	1	2	5	-9	-9	-9	4	7	6	2	2	2	3	2	4	0	1
7396225	E12000001	H	2	1	2	1	1	2	1	1	1	9	-9	-9	-9	-9	-9	0	-7	2	-7	-9	-7	-7	-7	0	-7
7396226	E12000001	H	2	1	1	3	2	2	1	2	1	2	1	4	9	3	2	2	1	2	2	2	1	1	4	0	1
7396227	E12000001	H	3	1	2	2	1	2	1	1	1	2	1	4	8	2	2	1	0	2	2	2	1	1	3	0	1
7396228	E12000001	H	1	1	1	3	1	2	1	1	1	1	1	1	3	3	1	2	1	1	1	1	1	1	4	0	1
7396229	E12000001	H	2	1	2	3	2	2	1	1	1	2	1	6	10	1	3	2	1	2	2	2	1	1	3	0	1
7396230	E12000001	H	2	1	2	6	2	2	1	1	1	2	1	9	11	2	4	5	4	2	2	2	1	3	2	0	1
7396231	E12000001	H	2	1	1	5	2	2	1	1	1	2	1	3	9	3	2	4	3	2	2	2	1	2	4	0	1
7396232	E12000001	H	3	1	2	4	1	2	1	2	1	2	1	1	11	3	1	3	2	2	2	2	1	1	1	2	1
7396233	E12000001	H	2	1	2	4	2	2	2	2	4	2	1	2	11	4	1	3	2	2	2	2	1	2	4	1	1
7396234	E12000001	H	2	1	2	1	1	1	1	1	1	2	-9	-9	-9	-9	-9	0	-7	2	-7	-9	-7	-7	-7	0	-7
7396235	E12000001	H	2	1	2	5	2	2	1	1	1	2	1	1	8	3	2	4	3	2	2	2	1	2	2	0	1
7396236	E12000001	H	2	1	2	4	2	2	2	1	3	7	3	-9	-9	-9	1	3	2	2	2	2	1	1	2	2	1
7396237	E12000001	H	3	1	1	3	1	2	1	1	2	1	1	6	12	3	3	2	1	1	1	2	1	1	4	0	1
7396238	E12000001	H	2	1	2	1	1	1	1	1	1	2	-9	-9	-9	-9	-9	0	-7	2	-7	-9	-7	-7	-7	0	-7
7396239	E12000001	C	-9	1	2	2	1	1	1	3	1	2	6	-9	-9	-9	-9	2	1	2	2	2	1	1	-9	1	1
7396240	E12000001	H	5	1	2	1	1	1	1	1	1	2	-9	-9	-9	-9	-9	0	-7	2	-7	-9	-7	-7	-7	0	-7
7396241	E12000001	H	2	1	1	6	2	2	1	2	1	1	2	2	11	3	1	5	4	1	1	1	1	2	1	0	1
7396242	E12000001	H	2	1	1	5	2	2	1	1	1	2	1	2	10	4	1	4	3	2	2	2	1	1	1	0	1
7396243	E12000001	H	5	1	2	4	1	2	1	2	1	1	1	3	10	3	2	3	2	1	1	1	1	1	2	1	1
7396244	E12000001	H	2	1	2	8	2	2	2	2	3	7	5	-9	-9	-9	1	7	6	2	2	2	1	2	2	0	1
7396245	E12000001	H	2	1	1	2	1	1	1	1	1	2	6	-9	-9	-9	2	1	0	2	2	1	1	1	2	0	1
7396246	E12000001	H	2	1	2	6	2	2	1	4	1	2	5	9	11	-9	4	5	4	2	2	2	2	2	4	0	1
7396247	E12000001	H	1	1	1	5	4	2	1	2	1	2	1	1	2	3	2	4	3	2	2	2	2	2	1	0	1
7396248	E12000001	H	5	1	2	3	1	2	2	2	1	2	1	7	6	3	4	2	1	2	2	2	1	1	4	0	1
7396249	E12000001	H	2	1	2	4	2	2	1	1	1	2	1	2	11	3	1	3	2	2	2	2	1	1	2	0	1
7396250	E12000001	H	3	1	1	6	4	2	1	1	1	2	1	2	10	4	1	5	4	2	2	2	1	3	1	0	1
7396251	E12000001	H	2	1	2	7	2	2	1	3	1	2	5	4	11	-9	3	6	5	2	2	2	3	2	4	0	1
7396252	E12000001	H	2	1	1	4	2	2	2	1	3	6	1	1	4	3	2	3	2	2	2	2	1	1	2	0	1
7396253	E12000001	H	6	1	2	4	1	2	1	1	1	8	1	2	11	2	2	3	2	2	2	2	1	1	2	0	1
7396254	E12000001	H	5	1	1	1	1	1	1	1	1	1	-9	-9	-9	-9	-9	0	-7	1	-7	-9	-7	-7	-7	0	-7
7396255	E12000001	H	2	1	2	1	1	2	1	1	1	1	-9	-9	-9	-9	-9	0	-7	1	-7	-9	-7	-7	-7	0	-7
7396256	E12000001	H	2	1	2	3	2	2	1	1	1	2	1	2	10	3	1	2	1	2	2	2	1	1	4	0	1
7396257	E12000001	H	2	1	2	7	2	2	1	1	1	1	5	2	10	-9	1	6	5	1	1	1	1	2	4	0	1
7396258	E12000001	H	3	1	1	1	1	1	1	1	1	1	-9	-9	-9	-9	-9	0	-7	1	-7	-9	-7	-7	-7	0	-7
7396259	E12000001	H	2	1	1	1	1	1	1	1	1	2	-9	-9	-9	-9	-9	0	-7	2	-7	-9	-7	-7	-7	0	-7
7396260	E12000001	H	1	1	2	7	5	2	1	2	1	2	5	7	8	-9	4	6	5	2	2	2	2	2	3	0	1
7396261	E12000001	H	2	1	1	3	2	2	2	2	3	6	2	8	6	4	4	2	1	2	2	2	1	1	4	0	1
7396262	E12000001	H	1	1	1	6	4	2	1	3	1	1	5	4	7	-9	2	5	4	1	1	1	2	2	2	0	1
7396263	E12000001	H	2	1	1	1	1	1	1	1	1	2	-9	-9	-9	-9	-9	0	-7	2	-7	-9	-7	-7	-7	0	-7
7396264	E12000001	H	2	1	2	1	1	1	1	1	3	9	-9	-9	-9	-9	-9	0	-7	2	-7	-9	-7	-7	-7	0	-7
7396265	E12000001	H	2	1	2	5	2	2	1	1	1	2	1	9	10	1	4	4	3	2	2	2	1	2	4	1	1
7396266	E12000001	H	2	1	2	3	1	2	1	1	1	2	1	6	12	3	3	2	1	2	2	2	1	1	4	0	1
7396267	E12000001	H	2	1	1	1	1	1	1	1	1	2	-9	-9	-9	-9	-9	0	-7	2	-7	-9	-7	-7	-7	0	-7
7396268	E12000001	H	2	1	2	3	2	2	1	2	1	2	1	2	11	3	2	2	1	2	2	2	3	2	3	1	1
7396269	E12000001	H	2	1	1	5	2	2	1	1	1	2	2	1	6	4	2	4	3	2	2	2	2	4	1	0	1
7396270	E12000001	H	2	1	1	5	2	2	1	1	1	2	1	5	3	3	3	4	3	2	2	2	1	2	2	0	1
7396271	E12000001	H	2	1	2	4	2	2	1	1	1	2	1	4	9	1	2	3	2	2	2	2	1	2	1	0	1
7396272	E12000001	H	2	1	1	6	2	2	1	2	1	1	1	5	2	3	3	5	4	1	1	2	1	2	3	0	1
7396273	E12000001	H	2	1	2	7	2	2	1	2	1	2	5	7	4	-9	3	6	5	2	2	2	2	2	3	0	1
7396274	E12000001	H	2	1	1	2	1	1	1	1	1	1	6	-9	-9	-9	2	1	0	1	1	2	1	1	2	0	1
7396275	E12000001	H	2	1	1	1	1	1	1	1	1	2	-9	-9	-9	-9	-9	0	-7	2	-7	-9	-7	-7	-7	0	-7
7396276	E12000001	H	2	1	2	6	2	2	1	1	1	2	5	4	10	-9	2	5	4	2	2	2	1	2	4	0	1
7396277	E12000001	H	2	1	2	4	2	2	1	2	1	2	7	4	3	-9	1	3	2	2	2	2	1	1	1	1	1
7396278	E12000001	H	2	1	2	6	2	2	1	2	1	2	5	6	7	-9	1	5	4	2	2	2	1	2	4	0	1
7396279	E12000001	H	2	1	2	4	2	2	2	1	3	6	7	-9	-9	-9	4	3	2	2	2	2	1	1	4	2	1
7396280	E12000001	H	2	1	1	5	2	2	1	1	1	9	1	1	4	3	2	4	3	2	2	2	1	3	1	0	1
7396281	E12000001	H	2	1	1	5	2	2	2	1	3	4	1	2	8	3	1	4	3	2	2	2	1	2	2	0	1
7396282	E12000001	H	2	1	1	5	2	2	1	2	1	2	1	1	8	4	2	4	3	2	2	2	2	2	4	0	1
7396283	E12000001	H	2	1	1	2	1	1	2	1	1	2	4	9	3	-9	2	1	0	2	2	2	1	1	4	0	1
7396284	E12000001	H	3	1	1	3	1	2	1	1	1	2	1	8	2	3	4	2	1	2	2	2	1	1	4	0	1
7396285	E12000001	H	2	1	2	1	1	2	1	1	1	1	-9	-9	-9	-9	-9	0	-7	1	-7	-9	-7	-7	-7	0	-7
7396286	E12000001	H	3	1	2	4	1	2	1	2	1	1	3	6	11	-9	3	3	2	1	1	1	2	1	3	0	1
7396287	E12000001	H	1	1	1	6	4	2	1	2	1	2	1	8	11	2	4	5	4	2	2	2	1	2	4	0	1
7396288	E12000001	H	2	1	1	3	1	2	1	2	1	2	1	5	3	4	3	2	1	2	2	2	1	1	3	0	1
7396289	E12000001	H	2	1	2	1	1	2	1	2	1	2	-9	-9	-9	-9	-9	0	-7	2	-7	-9	-7	-7	-7	0	-7
7396290	E12000001	H	2	1	2	3	2	2	2	4	5	6	8	-9	-9	-9	2	2	1	2	2	2	1	1	4	0	1
7396291	E12000001	H	2	1	2	5	2	2	1	1	1	2	1	2	11	3	2	4	3	2	2	2	1	2	2	1	1
7396292	E12000001	H	3	1	2	4	4	2	1	1	1	2	1	6	10	2	3	3	2	2	2	2	1	2	1	0	1
7396293	E12000001	H	2	1	1	7	2	2	1	3	1	2	5	8	6	-9	3	6	5	2	2	2	2	2	3	0	1
7396294	E12000001	H	3	1	1	1	1	1	1	1	1	2	-9	-9	-9	-9	-9	0	-7	2	-7	-9	-7	-7	-7	0	-7
7396295	E12000001	H	2	1	1	8	2	2	1	3	1	2	5	5	3	-9	3	7	6	2	2	2	1	2	4	0	1
7396296	E12000001	H	2	1	2	7	2	2	1	2	1	2	5	2	10	-9	1	6	5	2	2	2	1	2	1	0	1
7396297	E12000001	H	2	1	1	7	2	2	1	1	1	2	5	3	3	-9	2	6	5	2	2	2	1	2	4	0	2
7396298	E12000001	H	2	1	1	5	2	2	1	1	1	2	1	1	2	3	1	4	3	2	2	2	1	2	1	0	1
7396299	E12000001	H	5	1	1	1	1	1	1	1	1	1	-9	-9	-9	-9	-9	0	-7	1	-7	-9	-7	-7	-7	0	-7
7396300	E12000001	H	5	1	2	3	1	2	1	2	1	1	9	9	8	-9	4	2	1	1	1	2	1	1	2	1	1
7396301	E12000001	H	1	1	2	7	5	2	1	2	1	2	5	7	4	-9	4	6	5	2	2	2	2	5	4	0	1
7396302	E12000001	H	2	1	1	3	2	1	2	1	3	9	4	9	5	2	2	2	1	2	2	2	1	1	2	0	1
7396303	E12000001	H	2	1	2	6	2	2	1	2	1	2	5	9	5	-9	3	5	4	2	2	2	1	2	4	0	1
7396304	E12000001	H	1	1	2	8	5	2	1	3	1	2	5	6	11	-9	4	7	6	2	2	2	1	2	4	0	1
7396305	E12000001	H	1	1	1	8	5	2	1	3	1	2	5	3	10	-9	2	7	6	2	2	2	3	2	2	0	1
7396306	E12000001	H	1	1	2	7	5	2	1	2	1	2	5	9	5	-9	4	6	5	2	2	2	1	2	4	0	1
7396307	E12000001	H	2	1	1	6	2	2	1	1	1	1	1	2	2	3	1	5	4	1	1	1	1	2	2	0	1
7396308	E12000001	H	3	1	2	4	1	2	1	1	1	2	2	1	4	3	1	3	2	2	2	2	1	1	4	1	1
7396309	E12000001	H	2	1	2	8	2	2	1	3	1	2	5	7	4	-9	2	7	6	2	2	2	1	2	4	0	1
7396310	E12000001	H	2	1	2	6	2	2	1	1	1	2	1	4	8	2	2	5	4	2	2	2	1	2	2	0	1
7396311	E12000001	H	5	1	2	1	1	1	1	1	1	1	-9	-9	-9	-9	-9	0	-7	1	-7	-9	-7	-7	-7	0	-7
7396312	E12000001	H	3	1	2	1	1	1	1	1	1	1	-9	-9	-9	-9	-9	0	-7	1	-7	-9	-7	-7	-7	0	-7
7396313	E12000001	H	2	1	1	4	2	2	1	1	1	2	1	5	2	3	3	3	2	2	2	2	1	1	2	0	1
7396314	E12000001	H	2	1	2	5	2	2	1	2	1	2	1	4	4	2	2	4	3	2	2	2	2	2	1	0	1
7396315	E12000001	H	2	1	1	4	2	2	1	3	1	1	2	5	3	4	3	3	2	1	1	2	1	1	4	0	1
7396316	E12000001	H	2	1	2	5	2	2	1	1	1	2	1	4	11	3	2	4	3	2	2	1	1	2	1	1	1
7396317	E12000001	H	5	1	2	5	4	2	1	3	1	2	3	-9	-9	-9	4	4	3	2	2	2	2	4	1	0	1
7396318	E12000001	H	1	1	1	2	1	1	1	1	1	1	6	7	4	-9	2	1	0	1	1	2	2	1	4	0	1
7396319	E12000001	H	2	1	2	3	2	1	2	1	1	2	6	7	4	-9	2	2	1	2	2	2	2	1	4	0	1
7396320	E12000001	H	2	1	1	3	2	2	2	1	3	6	1	8	5	3	4	2	1	2	2	2	1	1	4	0	1
7396321	E12000001	H	2	1	1	2	1	1	2	1	3	6	6	-9	-9	-9	2	1	0	2	2	2	1	1	4	0	1
7396322	E12000001	H	3	1	2	2	1	2	1	2	1	1	7	7	4	-9	2	1	0	1	1	1	1	1	3	0	1
7396323	E12000001	H	3	1	1	2	1	2	1	1	1	2	3	3	9	-9	2	1	0	2	2	2	1	1	4	0	1
7396324	E12000001	H	-9	3	1	3	1	1	2	1	3	4	6	-9	-9	-9	-9	2	1	2	2	2	1	1	-9	0	1
7396325	E12000001	H	1	1	1	2	1	1	1	1	1	9	4	7	4	1	2	1	0	2	2	2	1	1	4	0	1
7396326	E12000001	H	5	1	1	2	1	2	1	2	1	1	3	-9	-9	-9	1	1	0	1	1	2	1	1	4	0	1
7396327	E12000001	H	3	1	2	3	2	2	1	3	1	1	8	-9	-9	-9	4	2	1	1	1	2	1	1	4	1	1
7396328	E12000001	H	-9	3	2	1	1	2	2	1	5	6	-9	-9	-9	-9	-9	0	-7	2	-7	-9	-7	-7	-7	0	-7
7396329	E12000001	H	3	1	1	4	1	2	2	2	1	6	3	9	5	-9	3	3	2	2	2	2	1	1	4	0	1
7396330	E12000001	H	2	1	1	1	1	2	1	1	4	6	-9	-9	-9	-9	-9	0	-7	2	-7	-9	-7	-7	-7	0	-7
7396331	E12000001	H	5	1	1	1	1	1	1	2	1	2	-9	-9	-9	-9	-9	0	-7	2	-7	-9	-7	-7	-7	0	-7
7396332	E12000001	H	2	1	2	1	1	1	2	1	3	6	-9	-9	-9	-9	-9	0	-7	2	-7	-9	-7	-7	-7	0	-7
7396333	E12000001	H	2	1	2	1	1	1	1	1	3	6	-9	-9	-9	-9	-9	0	-7	2	-7	-9	-7	-7	-7	0	-7
7396334	E12000001	H	1	1	1	3	3	2	2	2	5	6	1	5	5	2	4	2	1	2	2	2	1	1	4	0	1
7396335	E12000001	H	2	1	1	1	1	1	1	2	3	6	-9	-9	-9	-9	-9	0	-7	2	-7	-9	-7	-7	-7	0	-7
7396336	E12000001	H	2	1	1	1	1	1	1	1	3	6	-9	-9	-9	-9	-9	0	-7	2	-7	-9	-7	-7	-7	0	-7
7396337	E12000001	H	6	1	1	3	2	1	2	1	3	3	4	-9	-9	-9	2	2	1	2	2	2	1	1	3	0	1
7396338	E12000001	H	5	1	2	2	1	2	1	1	3	6	1	4	8	1	2	1	0	2	2	2	1	1	4	0	1
7396339	E12000001	H	2	1	2	7	2	2	2	4	3	6	5	-9	-9	-9	4	6	5	2	2	2	3	2	4	0	1
7396340	E12000001	H	2	1	1	1	1	1	1	1	3	6	-9	-9	-9	-9	-9	0	-7	2	-7	-9	-7	-7	-7	0	-7
7396341	E12000001	H	2	1	1	4	2	2	1	1	3	6	1	9	8	3	3	3	2	2	2	2	1	1	3	0	1
7396342	E12000001	H	2	1	1	3	2	2	1	1	3	6	2	8	6	3	4	2	1	2	2	2	1	1	4	0	1
7396343	E12000001	H	1	1	2	4	1	2	1	2	1	2	2	5	3	4	3	3	2	2	2	2	1	1	2	2	1
7396344	E12000001	H	2	1	2	2	1	1	1	2	3	6	4	-9	-9	-9	2	1	0	2	2	2	2	1	4	0	1
7396345	E12000001	H	2	1	2	1	1	1	2	1	3	6	-9	-9	-9	-9	-9	0	-7	2	-7	-9	-7	-7	-7	0	-7
7396346	E12000001	H	1	1	1	3	1	2	2	1	1	1	3	7	4	-9	4	2	1	1	1	2	1	1	4	0	1
7396347	E12000001	H	1	1	1	2	1	2	1	3	2	1	3	-9	-9	-9	4	1	0	1	1	1	2	1	3	0	1
7396348	E12000001	H	1	1	1	4	3	2	1	3	1	2	8	9	4	-9	4	3	2	2	2	2	1	1	3	0	1
7396349	E12000001	H	1	1	1	4	1	2	1	1	1	1	8	5	2	-9	4	3	2	1	1	1	1	1	4	0	1
7396350	E12000001	H	3	1	1	5	1	2	1	3	1	2	3	9	8	-9	4	4	3	2	2	2	1	1	4	0	1
7396351	E12000001	H	1	1	1	5	4	2	1	1	1	2	3	9	6	-9	4	4	3	2	2	2	1	1	2	0	1
7396352	E12000001	H	1	1	1	4	1	2	1	2	1	2	3	9	4	-9	4	3	2	2	2	2	2	1	4	0	1
7396353	E12000001	H	2	1	2	1	1	2	1	1	2	6	-9	-9	-9	-9	-9	0	-7	2	-7	-9	-7	-7	-7	0	-7
7396354	E12000001	H	1	1	2	5	1	2	1	2	1	1	1	7	4	2	4	4	3	1	1	2	1	1	3	2	1
7396355	E12000001	H	5	1	2	5	1	2	1	2	1	2	1	9	8	2	4	4	3	2	2	2	1	1	4	0	1
7396356	E12000001	H	3	1	1	3	2	2	2	1	3	6	1	8	2	2	4	2	1	2	2	2	1	1	4	0	1
7396357	E12000001	H	2	1	1	5	2	2	1	4	1	2	8	9	8	-9	4	4	3	2	2	2	3	2	4	0	1
7396358	E12000001	H	5	1	1	1	1	1	1	1	1	1	-9	-9	-9	-9	-9	0	-7	1	-7	-9	-7	-7	-7	0	-7
7396359	E12000001	H	1	1	1	3	1	2	2	2	3	9	1	5	5	3	3	2	1	2	2	2	1	1	4	0	1
7396360	E12000001	H	1	1	2	2	1	1	1	2	1	2	6	9	5	-9	2	1	0	2	2	2	1	1	4	0	1
7396361	E12000001	H	2	1	2	1	1	1	1	1	3	7	-9	-9	-9	-9	-9	0	-7	2	-7	-9	-7	-7	-7	0	-7
7396362	E12000001	H	3	1	1	2	1	2	1	1	1	1	7	-9	-9	-9	4	1	0	1	1	2	1	1	4	0	1
7396363	E12000001	H	1	1	1	1	1	2	1	2	1	1	-9	-9	-9	-9	-9	0	-7	1	-7	-9	-7	-7	-7	0	-7
7396364	E12000001	H	3	1	2	1	1	1	1	2	1	1	-9	-9	-9	-9	-9	0	-7	1	-7	-9	-7	-7	-7	0	-7
7396365	E12000001	H	5	1	2	5	4	2	1	2	1	1	3	8	2	-9	4	4	3	1	1	2	1	2	4	2	1
7396366	E12000001	H	-9	3	1	1	1	2	2	1	1	6	-9	-9	-9	-9	-9	0	-7	2	-7	-9	-7	-7	-7	0	-7
7396367	E12000001	H	2	1	2	1	1	1	1	1	1	2	-9	-9	-9	-9	-9	0	-7	2	-7	-9	-7	-7	-7	0	-7
7396368	E12000001	H	2	1	1	7	2	2	1	2	1	2	5	5	3	-9	3	6	5	2	2	2	1	2	4	0	2
7396369	E12000001	H	6	1	2	3	1	2	1	2	1	1	1	2	11	3	2	2	1	1	1	2	2	1	4	1	1
7396370	E12000001	H	2	1	2	7	2	2	1	3	1	2	5	1	7	-9	4	6	5	2	2	2	1	2	3	0	1
7396371	E12000001	H	2	1	2	3	2	2	2	1	3	6	1	2	11	4	1	2	1	2	2	2	1	1	4	1	1
7396372	E12000001	H	2	1	1	3	1	2	1	1	1	2	1	7	7	3	2	2	1	2	2	2	1	1	1	0	1
7396373	E12000001	H	2	1	1	6	2	2	1	1	1	2	1	3	7	3	2	5	4	2	2	2	1	2	4	0	1
7396374	E12000001	H	5	1	2	4	3	2	1	1	1	9	1	6	11	2	4	3	2	2	2	2	1	1	4	0	1
7396375	E12000001	H	2	1	2	6	2	2	1	2	1	9	2	3	11	2	2	5	4	2	2	2	1	2	2	0	1
7396376	E12000001	H	2	1	1	8	2	2	1	2	1	2	5	2	8	-9	1	7	6	2	2	2	1	2	1	0	1
7396377	E12000001	H	2	1	1	2	1	1	1	1	1	1	6	-9	-9	-9	2	1	0	1	1	1	1	1	4	0	1
7396378	E12000001	H	2	1	1	3	2	2	2	1	5	6	1	9	8	3	4	2	1	2	3	2	1	1	4	0	1
7396379	E12000001	H	2	1	2	1	1	1	1	1	1	2	-9	-9	-9	-9	-9	0	-7	2	-7	-9	-7	-7	-7	0	-7
7396380	E12000001	H	2	1	2	5	2	2	1	2	1	9	5	4	2	-9	2	4	3	2	2	2	2	1	2	1	1
7396381	E12000001	H	2	1	2	4	2	2	1	1	1	2	1	4	10	2	2	3	2	2	2	2	1	1	2	2	1
7396382	E12000001	H	2	1	2	5	2	2	2	1	2	2	1	4	9	2	2	4	3	2	2	2	1	2	2	1	1
7396383	E12000001	H	2	1	2	3	2	2	1	1	1	2	1	4	4	3	2	2	1	2	2	2	1	1	2	2	1
7396384	E12000001	H	2	1	1	1	1	1	1	1	1	1	-9	-9	-9	-9	-9	0	-7	1	-7	-9	-7	-7	-7	0	-7
7396385	E12000001	H	5	1	1	1	1	1	1	2	1	2	-9	-9	-9	-9	-9	0	-7	2	-7	-9	-7	-7	-7	0	-7
7396386	E12000001	H	2	1	2	1	1	1	1	2	3	6	-9	-9	-9	-9	-9	0	-7	2	-7	-9	-7	-7	-7	0	-7
7396387	E12000001	H	2	1	2	6	2	2	1	2	1	2	5	4	9	-9	1	5	4	2	2	2	1	2	1	0	1
7396388	E12000001	H	2	1	1	6	2	2	1	2	1	2	3	5	3	-9	3	5	4	2	2	2	1	4	4	0	1
7396389	E12000001	H	-9	2	2	2	1	1	-9	-9	-9	-9	-9	-9	-9	-9	-9	1	0	-9	-9	-9	-9	1	-9	0	-9
7396390	E12000001	H	2	1	1	1	1	1	1	1	1	2	-9	-9	-9	-9	-9	0	-7	2	-7	-9	-7	-7	-7	0	-7
7396391	E12000001	H	2	1	1	2	1	1	1	1	1	9	6	-9	-9	-9	2	1	0	2	2	2	1	1	4	0	1
7396392	E12000001	H	2	1	1	5	2	2	1	1	1	2	1	3	8	3	2	4	3	2	2	2	1	1	2	0	1
7396393	E12000001	H	2	1	1	2	1	2	1	1	1	2	1	5	8	3	3	1	0	2	2	2	2	1	4	0	1
7396394	E12000001	H	2	1	1	5	2	2	1	1	1	2	1	5	2	4	3	4	3	2	2	2	1	1	3	0	1
7396395	E12000001	H	2	1	1	6	2	2	1	1	1	2	1	2	2	3	1	5	4	2	2	2	1	2	1	0	1
7396396	E12000001	H	2	1	2	5	2	2	1	2	1	2	1	2	9	3	2	4	3	2	2	2	2	2	4	0	1
7396397	E12000001	H	2	1	1	4	2	2	1	1	1	2	1	3	9	3	2	3	2	2	2	2	2	1	4	0	1
7396398	E12000001	H	2	1	1	4	2	2	1	2	1	2	2	1	4	4	2	3	2	2	2	2	2	1	1	0	1
7396399	E12000001	H	1	1	2	8	5	2	1	3	1	2	5	3	10	-9	3	7	6	2	2	2	3	2	2	0	2
7396400	E12000001	H	2	1	1	6	2	2	1	3	1	2	1	1	2	3	1	5	4	2	2	2	2	2	1	0	1
7396401	E12000001	H	3	1	2	5	4	2	1	2	1	2	1	1	5	4	2	4	3	2	2	2	1	4	4	0	1
7396402	E12000001	H	1	1	1	8	5	2	2	4	1	2	5	1	5	-9	2	7	6	2	2	2	3	5	1	0	1
7396403	E12000001	H	3	1	1	6	4	2	1	2	1	2	3	9	3	-9	4	5	4	2	2	2	1	4	4	0	1
7396404	E12000001	H	2	1	2	3	2	2	1	1	1	2	1	2	11	3	2	2	1	2	2	2	1	1	4	1	1
7396405	E12000001	H	3	1	2	3	1	2	1	2	1	1	7	-9	-9	-9	2	2	1	1	1	2	1	1	4	1	1
7396406	E12000001	H	2	1	1	2	1	2	1	1	1	2	1	4	12	3	2	1	0	2	2	1	1	1	3	0	1
7396407	E12000001	H	4	1	1	8	5	2	1	2	1	2	5	2	9	-9	1	7	6	2	2	2	2	5	1	0	2
7396408	E12000001	H	2	1	1	6	2	2	1	2	1	2	5	1	2	-9	2	5	4	2	2	2	1	2	2	0	1
7396409	E12000001	H	2	1	1	8	2	2	1	1	1	2	5	5	2	-9	3	7	6	2	2	2	1	2	3	0	1
7396410	E12000001	H	2	1	1	1	1	1	1	2	1	2	-9	-9	-9	-9	-9	0	-7	2	-7	-9	-7	-7	-7	0	-7
7396411	E12000001	H	2	1	2	5	2	2	1	2	1	2	1	6	11	2	3	4	3	2	2	2	2	1	4	0	1
7396412	E12000001	H	2	1	1	7	2	2	1	2	1	2	5	5	6	-9	3	6	5	2	2	2	1	2	3	0	2
7396413	E12000001	H	2	1	1	3	1	2	1	4	1	1	1	3	4	3	2	2	1	1	1	1	1	1	2	0	1
7396414	E12000001	H	2	1	1	5	1	2	1	1	1	2	1	1	9	3	1	4	3	2	2	2	2	1	2	0	1
7396415	E12000001	H	1	1	1	6	3	2	1	2	1	2	1	2	11	3	1	5	4	2	2	2	2	3	1	0	1
7396416	E12000001	H	2	1	1	2	1	1	1	1	1	2	6	-9	-9	-9	2	1	0	2	2	1	1	1	4	0	1
7396417	E12000001	H	2	1	1	7	2	2	1	1	1	2	1	4	6	3	2	6	5	2	2	2	1	2	2	0	1
7396418	E12000001	H	5	1	2	1	1	1	1	2	1	1	-9	-9	-9	-9	-9	0	-7	1	-7	-9	-7	-7	-7	0	-7
7396419	E12000001	H	3	1	1	1	1	2	1	1	1	2	-9	-9	-9	-9	-9	0	-7	2	-7	-9	-7	-7	-7	0	-7
7396420	E12000001	H	2	1	1	1	1	1	1	1	1	2	-9	-9	-9	-9	-9	0	-7	2	-7	-9	-7	-7	-7	0	-7
7396421	E12000001	H	2	1	2	7	2	2	1	1	1	2	5	7	4	-9	3	6	5	2	2	2	1	2	4	0	1
7396422	E12000001	H	5	1	2	8	5	2	1	4	1	2	5	9	10	-9	4	7	6	2	2	2	3	2	3	0	1
7396423	E12000001	H	1	1	2	8	5	2	1	4	1	2	5	9	8	-9	4	7	6	2	2	2	3	1	4	0	2
7396424	E12000001	H	2	1	2	5	2	2	1	2	1	2	1	6	11	3	4	4	3	2	2	2	1	1	4	0	1
7396425	E12000001	H	5	1	1	1	1	2	1	1	1	1	-9	-9	-9	-9	-9	0	-7	1	-7	-9	-7	-7	-7	0	-7
7396426	E12000001	H	2	1	1	5	2	2	1	2	1	2	1	8	3	3	4	4	3	2	2	2	1	4	4	0	1
7396427	E12000001	H	3	1	1	7	4	2	1	4	1	2	1	9	6	1	4	6	5	2	2	2	2	1	4	0	1
7396428	E12000001	H	2	1	1	1	1	1	1	2	1	1	-9	-9	-9	-9	-9	0	-7	1	-7	-9	-7	-7	-7	0	-7
7396429	E12000001	H	2	1	1	4	2	2	1	3	1	1	8	9	8	-9	4	3	2	1	1	1	1	2	4	0	1
7396430	E12000001	H	2	1	1	6	2	2	1	3	1	2	8	8	6	-9	2	5	4	2	2	2	3	2	2	0	1
7396431	E12000001	H	3	1	2	1	1	1	1	1	1	1	-9	-9	-9	-9	-9	0	-7	1	-7	-9	-7	-7	-7	0	-7
7396432	E12000001	H	1	1	2	8	4	2	1	4	1	2	8	-9	-9	-9	4	7	6	2	2	2	2	4	1	0	1
7396433	E12000001	H	2	1	1	5	2	2	1	2	1	2	1	1	12	3	2	4	3	2	2	2	1	2	2	0	1
7396434	E12000001	H	2	1	1	6	2	2	1	3	1	2	1	8	3	3	4	5	4	2	2	2	1	2	4	0	1
7396435	E12000001	H	5	1	1	2	1	2	1	1	1	1	1	8	5	3	3	1	0	1	1	2	1	1	4	0	1
7396436	E12000001	H	1	1	1	8	2	2	1	4	2	2	5	7	4	-9	4	7	6	2	2	2	3	2	2	0	1
7396437	E12000001	H	5	1	1	2	1	2	1	2	1	2	1	9	4	3	4	1	0	2	2	2	1	1	4	0	1
7396438	E12000001	H	4	1	1	8	4	2	1	2	1	2	5	1	4	-9	2	7	6	2	2	2	1	4	2	0	1
7396439	E12000001	H	4	1	1	1	1	1	1	1	1	2	-9	-9	-9	-9	-9	0	-7	2	-7	-9	-7	-7	-7	0	-7
7396440	E12000001	H	2	1	2	4	2	2	1	2	1	1	1	1	4	3	2	3	2	1	1	1	1	1	2	0	1
7396441	E12000001	H	2	1	2	8	2	2	1	2	1	1	1	9	6	3	4	7	6	1	1	1	1	2	4	0	1
7396442	E12000001	H	2	1	1	3	1	2	1	2	1	2	1	8	2	3	4	2	1	2	2	2	1	1	4	0	1
7396443	E12000001	H	4	1	2	1	1	1	1	2	1	9	-9	-9	-9	-9	-9	0	-7	2	-7	-9	-7	-7	-7	0	-7
7396444	E12000001	H	2	1	1	6	2	2	1	1	1	2	5	-9	-9	-9	4	5	4	2	2	2	2	2	4	0	1
7396445	E12000001	H	2	1	2	3	2	2	2	1	3	6	7	-9	-9	-9	2	2	1	2	2	2	1	1	4	0	1
7396446	E12000001	H	2	1	1	5	2	2	1	1	1	2	1	6	10	3	3	4	3	2	2	2	1	4	3	0	1
7396447	E12000001	H	2	1	1	4	1	2	1	2	1	2	1	8	6	2	4	3	2	2	2	2	1	1	4	0	1
7396448	E12000001	H	3	1	1	3	1	2	1	3	1	2	1	6	11	3	4	2	1	2	2	2	1	1	4	0	1
7396449	E12000001	H	2	1	2	7	2	2	1	3	1	9	5	-9	-9	-9	4	6	5	2	2	2	3	2	2	0	1
7396450	E12000001	H	2	1	2	5	2	2	1	4	1	2	8	9	10	-9	4	4	3	2	2	2	3	1	4	0	1
7396451	E12000001	H	5	1	2	3	1	2	1	2	1	2	3	7	4	-9	4	2	1	2	2	2	1	1	4	0	1
7396452	E12000001	H	2	1	2	5	2	2	1	3	1	2	8	9	6	-9	4	4	3	2	2	2	1	2	4	0	1
7396453	E12000001	H	1	1	2	8	5	2	1	4	1	2	5	9	7	-9	4	7	6	2	2	2	3	2	4	0	1
7396454	E12000001	H	2	1	2	6	2	2	1	2	1	2	5	7	4	-9	4	5	4	2	2	2	1	2	4	0	1
7396455	E12000001	H	6	1	1	6	4	2	1	4	1	1	8	8	4	-9	4	5	4	1	1	1	1	4	1	0	1
7396456	E12000001	H	2	1	1	5	2	2	1	1	1	2	1	2	8	3	1	4	3	2	2	2	1	2	3	0	1
7396457	E12000001	H	2	1	2	3	2	2	1	1	1	2	7	4	4	-9	2	2	1	2	2	2	1	1	4	0	1
7396458	E12000001	H	2	1	2	1	1	1	1	1	1	2	-9	-9	-9	-9	-9	0	-7	2	-7	-9	-7	-7	-7	0	-7
7396459	E12000001	H	5	1	1	1	1	1	1	1	1	2	-9	-9	-9	-9	-9	0	-7	2	-7	-9	-7	-7	-7	0	-7
7396460	E12000001	H	4	1	2	2	1	2	1	1	1	1	1	4	9	3	2	1	0	1	1	1	1	1	3	0	1
7396461	E12000001	H	5	1	1	1	1	1	1	3	1	2	-9	-9	-9	-9	-9	0	-7	2	-7	-9	-7	-7	-7	0	-7
7396462	E12000001	H	5	1	2	1	1	1	1	2	1	2	-9	-9	-9	-9	-9	0	-7	2	-7	-9	-7	-7	-7	0	-7
7396463	E12000001	H	3	1	1	3	1	2	1	1	1	2	2	5	3	3	3	2	1	2	2	2	1	1	2	0	1
7396464	E12000001	H	2	1	2	6	2	2	1	4	1	2	7	4	12	-9	4	5	4	2	2	2	2	2	1	0	1
7396465	E12000001	H	5	1	2	5	1	2	1	2	1	2	7	-9	-9	-9	4	4	3	2	2	2	1	1	4	0	1
7396466	E12000001	H	3	1	2	4	4	2	1	2	1	2	3	6	11	-9	4	3	2	2	2	2	1	2	4	1	1
7396467	E12000001	H	3	1	2	5	4	2	1	2	1	1	1	6	5	2	3	4	3	1	1	1	1	4	3	0	1
7396468	E12000001	H	5	1	2	4	1	2	1	2	1	2	1	7	4	2	4	3	2	2	2	2	1	1	1	1	1
7396469	E12000001	H	1	1	1	1	1	1	1	1	1	2	-9	-9	-9	-9	-9	0	-7	2	-7	-9	-7	-7	-7	0	-7
7396470	E12000001	H	2	1	1	1	1	1	1	2	1	2	-9	-9	-9	-9	-9	0	-7	2	-7	-9	-7	-7	-7	0	-7
7396471	E12000001	H	4	1	2	4	1	2	1	1	1	2	1	4	11	3	2	3	2	2	2	2	1	1	3	0	1
7396472	E12000001	H	1	1	2	4	2	2	1	1	1	1	1	6	11	3	4	3	2	1	1	2	1	2	4	1	1
7396473	E12000001	H	2	1	1	5	2	2	1	2	1	9	1	9	6	3	4	4	3	2	3	2	1	2	2	0	1
7396474	E12000001	H	2	1	1	8	2	2	1	4	1	2	5	2	3	-9	1	7	6	2	2	2	1	2	4	0	1
7396475	E12000001	H	1	1	2	1	1	2	1	2	1	1	-9	-9	-9	-9	-9	0	-7	1	-7	-9	-7	-7	-7	0	-7
7396476	E12000001	H	1	1	1	1	1	1	1	1	1	2	-9	-9	-9	-9	-9	0	-7	2	-7	-9	-7	-7	-7	0	-7
7396477	E12000001	H	5	1	1	1	1	1	1	1	1	2	-9	-9	-9	-9	-9	0	-7	2	-7	-9	-7	-7	-7	0	-7
7396478	E12000001	H	5	1	2	2	1	2	1	2	1	1	7	7	8	-9	2	1	0	1	1	2	1	1	3	0	1
7396479	E12000001	H	1	1	2	7	5	2	1	4	1	2	5	4	4	-9	2	6	5	2	2	2	2	5	2	0	2
7396480	E12000001	H	2	1	2	2	1	1	1	2	1	2	4	7	4	1	2	1	0	2	2	2	1	1	4	0	1
7396481	E12000001	H	5	1	2	2	1	1	1	1	1	2	4	4	8	2	2	1	0	2	2	2	1	1	2	0	1
[truncated: 567,742+ more rows]
