# Supplementary material for: A synthetic Longitudinal Study dataset for England and Wales
Source: Data Brief. 2016 Aug 26;9:85–9. doi: 10.1016/j.dib.2016.08.036 (PMC5021767; doi:10.1016/j.dib.2016.08.036)
Supplement: Supplementary file 3 — Supplementary material [file mmc3.zip]

Archive with 6 entries (6 files):
- Births.csv
- Deaths.csv
- Health.csv
- Marital.csv
- Religion.csv
- Social.csv
