# Supplementary material for: A synthetic Longitudinal Study dataset for England and Wales
Source: Data Brief. 2016 Aug 26;9:85–9. doi: 10.1016/j.dib.2016.08.036 (PMC5021767; doi:10.1016/j.dib.2016.08.036)
Supplement: Supplementary file 3 — Supplementary material [file mmc3.zip › Births.csv]

Births_2001_to_2011	1	2	3	4	5
0	0.986142234	0.722989196	0.473650081	0.784106589	0.992340769
1	0.012648897	0.162615046	0.275146527	0.147306988	0.007014243
2	0.001208869	0.086159464	0.200249408	0.059063044	0.000644988
3	0	0.028236295	0.050953984	0.009523379	0
