# Supplementary material for: A synthetic Longitudinal Study dataset for England and Wales
Source: Data Brief. 2016 Aug 26;9:85–9. doi: 10.1016/j.dib.2016.08.036 (PMC5021767; doi:10.1016/j.dib.2016.08.036)
Supplement: Supplementary file 3 — Supplementary material [file mmc3.zip › Deaths.csv]

AliveOrDead2011	Health_2001	1	2	3	4	5	6	7	8	9	10
1	1	0.99899018	0.996759474	0.995673599	0.990609494	0.977632561	0.946774595	0.862867357	0.625349162	0.282359905	0.114167813
2	1	0.00100982	0.003240526	0.004326401	0.009390506	0.022367439	0.053225405	0.137132643	0.374650838	0.717640095	0.885832187
1	2	0.997488408	0.992948919	0.99134981	0.981826158	0.958714294	0.914429869	0.786644355	0.508969498	0.1782059	0.028651293
2	2	0.002511592	0.007051081	0.00865019	0.018173842	0.041285706	0.085570131	0.213355645	0.491030502	0.8217941	0.971348707
1	3	0.973684211	0.960569551	0.961661342	0.945981846	0.901242048	0.813616413	0.61603511	0.299414582	0.082900714	0.017326733
2	3	0.026315789	0.039430449	0.038338658	0.054018154	0.098757952	0.186383587	0.38396489	0.700585418	0.917099286	0.982673267
