# Supplementary material for: A synthetic Longitudinal Study dataset for England and Wales
Source: Data Brief. 2016 Aug 26;9:85–9. doi: 10.1016/j.dib.2016.08.036 (PMC5021767; doi:10.1016/j.dib.2016.08.036)
Supplement: Supplementary file 3 — Supplementary material [file mmc3.zip › Health.csv]

Health_2011	Health_2001	1	2	3	4	5	6	7	8	9
1	1	0.933969364	0.931758212	0.895306597	0.894687946	0.886310223	0.872044081	0.85756118	0.821316614	0.649122807
1	2	0.060350059	0.063146401	0.094848881	0.093267859	0.099980415	0.11020127	0.120267726	0.156739812	0.292397661
1	3	0.005680577	0.005095387	0.009844522	0.012044195	0.013709362	0.017754649	0.022171094	0.021943574	0.058479532
2	1	0.851982455	0.868194055	0.768457224	0.740483832	0.716248613	0.683474149	0.654470231	0.630474912	0.5859375
2	2	0.132966371	0.118674798	0.203800091	0.227076647	0.249937381	0.272343229	0.305514254	0.330592381	0.3671875
2	3	0.015051174	0.013131147	0.027742685	0.032439521	0.033814005	0.044182622	0.040015515	0.038932707	0.046875
3	1	0.689631651	0.722686268	0.523369422	0.475081392	0.430056102	0.350320668	0.317725507	0.336783694	0.335699797
3	2	0.233969986	0.222853324	0.37021389	0.388179314	0.425549526	0.448244949	0.512933245	0.533134137	0.512170385
3	3	0.076398363	0.054460408	0.106416689	0.136739294	0.144394371	0.201434384	0.169341247	0.130082168	0.152129817
4	1	0.598615917	0.632716049	0.390652557	0.311533888	0.235079172	0.184416684	0.17470726	0.211040828	0.241331484
4	2	0.238754325	0.209876543	0.328042328	0.334918748	0.325700365	0.326487402	0.391569087	0.480736055	0.446601942
4	3	0.162629758	0.157407407	0.281305115	0.353547364	0.439220463	0.489095914	0.433723653	0.308223117	0.312066574
5	1	0.40625	0.530612245	0.350819672	0.240928882	0.16744186	0.163476874	0.155631986	0.207985144	0.200692042
5	2	0.208333333	0.198979592	0.281967213	0.272859216	0.238139535	0.210526316	0.298366294	0.384401114	0.470588235
5	3	0.385416667	0.270408163	0.367213115	0.486211901	0.594418605	0.62599681	0.54600172	0.407613742	0.328719723
