# Supplementary material for: A synthetic Longitudinal Study dataset for England and Wales
Source: Data Brief. 2016 Aug 26;9:85–9. doi: 10.1016/j.dib.2016.08.036 (PMC5021767; doi:10.1016/j.dib.2016.08.036)
Supplement: Supplementary file 3 — Supplementary material [file mmc3.zip › Marital.csv]

Marital_2011	Marital_2001	1	2	3	4	5	6	7	8	9
1	1	0.999183896	0.999098785	0.993823695	0.975699091	0.963289061	0.959830269	0.959161741	0.952930728	0.901709402
1	2	0.000217628	0.000491572	0.003509264	0.008382053	0.008953887	0.009618105	0.01074691	0.01598579	0
1	3	0.000181357	0	0.001076174	0.002958371	0.004327712	0.003394625	0.005373455	0	0
1	4	0.000181357	0.000204821	0.001590867	0.01225611	0.021937024	0.022630835	0.015045674	0.010657194	0
1	5	0.000235764	0.000204821	0	0.000704374	0.001492315	0.004526167	0.009672219	0.020426288	0.098290598
2	1	0.762711864	0.974396608	0.645798255	0.136816152	0.023040842	0.006712683	0.003794454	0.002494654	0.01610306
2	2	0.237288136	0.023972603	0.328524415	0.787960551	0.913556801	0.955501791	0.978161708	0.981705868	0.942028986
2	3	0	0.001630789	0.011901117	0.022539077	0.015032605	0.007305676	0.003632988	0.001306724	0
2	4	0	0	0.013355273	0.051335132	0.045738474	0.026376337	0.008921003	0.003563792	0
2	5	0	0	0.00042094	0.001349088	0.002631278	0.004103513	0.005489848	0.010928962	0.041867955
3	1	1	0.964210526	0.552171461	0.120218579	0.040528233	0.021575985	0.022573363	0	0
3	2	0	0.035789474	0.366610265	0.660237866	0.663023679	0.533771107	0.32731377	0.212121212	0
3	3	0	0	0.056401579	0.133397621	0.224499089	0.392120075	0.58013544	0.585858586	0
3	4	0	0	0.024816695	0.082931533	0.067395264	0.04315197	0.047404063	0.101010101	0
3	5	0	0	0	0.003214401	0.004553734	0.009380863	0.022573363	0.101010101	0
4	1	0	0.900874636	0.3796267	0.06348705	0.017151974	0.014949067	0.014254726	0.014238773	0
4	2	0	0.069970845	0.409680481	0.423773426	0.269445552	0.126339463	0.057328788	0.036144578	0
4	3	0	0	0.09459032	0.128974521	0.103709613	0.079507871	0.039045553	0.027382256	0
4	4	0	0.029154519	0.116102499	0.38271215	0.607897886	0.775367112	0.876045863	0.880613363	0.88372093
4	5	0	0	0	0.001052853	0.001794974	0.003836486	0.01332507	0.04162103	0.11627907
5	1	0	1	0.438095238	0.121546961	0.029411765	0.009146948	0.005752849	0.003676124	0.005741304
5	2	0	0	0.342857143	0.563535912	0.547169811	0.553788029	0.502046687	0.404185126	0.279972982
5	3	0	0	0.095238095	0.055248619	0.034961154	0.023066216	0.010841907	0.00471298	0.003377237
5	4	0	0	0	0.040515654	0.056048835	0.025651223	0.020577498	0.012253747	0.008780817
5	5	0	0	0.123809524	0.219152855	0.332408435	0.388347584	0.46078106	0.575172024	0.70212766
