# Supplementary material for: A synthetic Longitudinal Study dataset for England and Wales
Source: Data Brief. 2016 Aug 26;9:85–9. doi: 10.1016/j.dib.2016.08.036 (PMC5021767; doi:10.1016/j.dib.2016.08.036)
Supplement: Supplementary file 3 — Supplementary material [file mmc3.zip › Religion.csv]

Religion_2011	Religion_2001	1	2	3	4	5	6	7	8	9
1	1	0.492919172	0.340459382	0.555090244	0.549947115	0.556034483	0.571247536	0.515418502	0.45716862	0.372781065
1	2	0.507080828	0.659540618	0.444909756	0.450052885	0.443965517	0.428752464	0.484581498	0.54283138	0.627218935
2	1	0.064900662	0.053811003	0.092527188	0.059518775	0.03766342	0.026681181	0.015576519	0.016397242	0.010377358
2	2	0.935099338	0.946188997	0.907472812	0.940481225	0.96233658	0.973318819	0.984423481	0.983602758	0.989622642
3	2	1	1	1	1	1	1	1	1	1
