# Supplementary material for: A synthetic Longitudinal Study dataset for England and Wales
Source: Data Brief. 2016 Aug 26;9:85–9. doi: 10.1016/j.dib.2016.08.036 (PMC5021767; doi:10.1016/j.dib.2016.08.036)
Supplement: Supplementary file 3 — Supplementary material [file mmc3.zip › Social.csv]

Social_2011	Social_2001	1	2	3	4	5	6	7	8	9
1	1	0.045259108	0.045259108	0.368491322	0.553426771	0.569648754	0.524864376	0.531195149	0.597374179	0.597374179
1	2	0.233763295	0.233763295	0.404687732	0.318503279	0.315220654	0.332911392	0.283229615	0.228118162	0.228118162
1	3	0.041412084	0.041412084	0.059931761	0.058055806	0.052161513	0.045660036	0.049305888	0.047592998	0.047592998
1	4	0.679565513	0.679565513	0.166889186	0.070014144	0.062969078	0.096564195	0.136269347	0.126914661	0.126914661
2	1	0.03252929	0.03252929	0.158029905	0.238116043	0.248319843	0.234612106	0.197612489	0.188116243	0.188116243
2	2	0.257064094	0.257064094	0.511870791	0.518437609	0.537355899	0.52475135	0.520477502	0.542293721	0.542293721
2	3	0.058166782	0.058166782	0.092740555	0.080828382	0.0755948	0.082352941	0.077410468	0.056564608	0.056564608
2	4	0.652239835	0.652239835	0.237358749	0.162617966	0.138729458	0.158283603	0.204499541	0.213025428	0.213025428
3	1	0.02338687	0.02338687	0.0721605	0.087750017	0.091344063	0.084332264	0.065449688	0.066705676	0.066705676
3	2	0.156663849	0.156663849	0.219070219	0.221900465	0.221400609	0.243457707	0.226328287	0.233469865	0.233469865
3	3	0.226824458	0.226824458	0.335131054	0.358138595	0.378787879	0.340114807	0.367764915	0.354008192	0.354008192
3	4	0.593124824	0.593124824	0.373638227	0.332210923	0.30846745	0.332095222	0.340457109	0.345816267	0.345816267
4	1	0.020765027	0.020765027	0.049695178	0.060721637	0.065184467	0.078032645	0.06345468	0.060483092	0.060483092
4	2	0.150819672	0.150819672	0.199704415	0.185978932	0.188707821	0.201995553	0.155373124	0.119033816	0.119033816
4	3	0.089836066	0.089836066	0.129595418	0.138091779	0.148543042	0.154221571	0.152210484	0.138164251	0.138164251
4	4	0.738579235	0.738579235	0.621004988	0.615207652	0.59756467	0.56575023	0.628961712	0.682318841	0.682318841
